# Supplementary material for: Insight into the Exoproteome of the Tissue-Derived Trypomastigote form of Trypanosoma cruzi
Source: Front Chem. 2016 Nov 7;4:42. doi: 10.3389/fchem.2016.00042 (PMC5097913; doi:10.3389/fchem.2016.00042)
Supplement: Supplementary file 1 [file Table1.XLSX]

## Sheet: Sheet1
Accession	Description	Score	Coverage	# Proteins	# Unique Peptides	# Peptides	# PSMs	Molecular Function	Cellular Component	Biological Process	Pfam IDs	# AAs	MW [kDa]	calc. pI
18568141	beta tubulin 2.3 [Trypanosoma cruzi]	3623.09	69	5	26	26	142	catalytic activity; nucleotide binding; structural molecule activity	cytoplasm; cytoskeleton	cell organization and biogenesis; metabolic process	Pf00091; Pf03953; Pf10644	442	49.6678	4.84326
642915	trans-sialidase [Trypanosoma cruzi]	3536.55	64.49	24	1	33	110	catalytic activity				642	70.4155	7.40088
162117	heat shock protein HSP70 [Trypanosoma cruzi]	2963.4	45.18	1	0	26	108	nucleotide binding		cell organization and biogenesis; response to stimulus	Pf00012; Pf06723	653	71.2101	5.56689
205278868	heat shock protein 70 [Trypanosoma cruzi]	2928.72	46.71	3	2	28	109	nucleotide binding		cell organization and biogenesis; response to stimulus	Pf00012; Pf06723	653	71.1931	5.45264
432485	trans-sialidase [Trypanosoma cruzi]	2829.75	49.84	2	0	26	87	catalytic activity				642	70.5495	7.38623
10626	Heat shock protein 70 [Trypanosoma cruzi]	2807.12	40.56	3	0	25	102	nucleotide binding		cell organization and biogenesis; response to stimulus	Pf00012; Pf06723	678	74.2337	5.84619
840708	trans-sialidase [Trypanosoma cruzi]	2657.94	31.04	11	0	26	81	catalytic activity; DNA binding; receptor activity; signal transducer activity; structural molecule activity	membrane; nucleus; organelle lumen	metabolic process; regulation of biological process; reproduction; response to stimulus	Pf02161; Pf03154; Pf03344; Pf03999; Pf04388; Pf04484; Pf04652; Pf05109; Pf05297; Pf05539; Pf05955; Pf06070; Pf08493; Pf08601; Pf08729; Pf09726; Pf09786; Pf10428; Pf10667; Pf11593; Pf11725	1060	110.036	6.30322
18568136	alpha tubulin [Trypanosoma cruzi]	2636.22	64.08	3	24	24	104	catalytic activity; nucleotide binding; structural molecule activity	cytoplasm; cytoskeleton	cell organization and biogenesis; metabolic process	Pf00091; Pf03953	451	49.7675	5.05908
193299649	trans-sialidase [Trypanosoma cruzi]	2515.93	50.62	15	0	28	91	catalytic activity				642	70.4275	7.38623
123603	RecName: Full=Heat shock 70 kDa protein	2068.42	25.15	1	0	16	73	nucleotide binding		cell organization and biogenesis; response to stimulus	Pf00012; Pf06723	680	73.7623	5.57959
32401139	unknown [Trypanosoma cruzi]	1899.66	34.42	17	0	24	69	catalytic activity; structural molecule activity	cytoplasm; membrane; mitochondrion	reproduction	Pf00513; Pf01265; Pf03154; Pf04388; Pf04652; Pf05109; Pf05955; Pf06583; Pf08729; Pf09726; Pf09786	892	94.5649	6.93213
3023478	RecName: Full=Chaperonin HSP60, mitochondrial; Short=Protein Cpn60; AltName: Full=Heat shock protein 60; AltName: Full=groEL protein; Flags: Precursor	1810.7	62.46	2	28	28	59	nucleotide binding	cytoplasm; mitochondrion; organelle lumen	metabolic process; response to stimulus	Pf00118	562	59.3738	5.50342
50659756	heat shock protein 70 [Trypanosoma cruzi]	1665.32	46.08	4	28	28	66	catalytic activity; nucleotide binding		cell organization and biogenesis; response to stimulus	Pf00012; Pf01968; Pf06723	651	71.3299	5.17334
205278870	mitochondrial heat shock [Trypanosoma cruzi]	1633.4	35.11	6	18	19	59	nucleotide binding; protein binding	membrane	cell organization and biogenesis; metabolic process; response to stimulus	Pf00012; Pf06723	655	70.9691	6.12549
123667	RecName: Full=Heat shock-like 85 kDa protein	1603.03	32.53	3	21	21	56	nucleotide binding; protein binding	cytoplasm	metabolic process; response to stimulus	Pf00183; Pf02518	704	80.7066	5.14795
10119900	pyruvate phosphate dikinase 2 [Trypanosoma cruzi]	1497.93	37.57	1	26	29	54	catalytic activity; nucleotide binding		metabolic process	Pf00391; Pf01326; Pf02896	913	100.749	8.39697
322827860	trans-sialidase, putative [Trypanosoma cruzi]	1457.56	15.84	1	10	15	57	catalytic activity				922	100.023	6.34131
46949061	85 kDa surface glycoprotein [Trypanosoma cruzi]	1366.28	42.73	1	1	20	46	catalytic activity				550	60.5467	7.44482
322815638	cyclophilin A [Trypanosoma cruzi]	1354.26	53.11	3	6	8	44	catalytic activity		metabolic process	Pf00160	177	18.7693	8.29443
120679	RecName: Full=Glyceraldehyde-3-phosphate dehydrogenase, glycosomal; Short=GAPDH	1351.36	55.15	7	2	16	43	catalytic activity; nucleotide binding	cytoplasm	metabolic process	Pf00044; Pf02800	359	39.0359	8.71924
2226088	Par3 [Trypanosoma cruzi]	1327.88	40.75	2	23	27	53	protein binding			Pf05149	589	68.7053	6.17627
37778163	surface glycoprotein Tc-85/32 [Trypanosoma cruzi]	1324.01	32.45	2	0	19	45	catalytic activity				607	66.8868	7.40088
159157547	glycosomal glyceraldehyde-3-phosphate dehydrogenase [Trypanosoma cruzi]	1284.44	56.66	7	1	15	42	catalytic activity; nucleotide binding		metabolic process	Pf00044; Pf02800	323	34.9547	7.54736
46949037	85 kDa surface glycoprotein [Trypanosoma cruzi]	1268.91	29.59	2	2	17	45	catalytic activity				605	67.2897	6.25244
322821137	enolase, putative [Trypanosoma cruzi]	1207.14	62	3	22	22	45	catalytic activity; metal ion binding	cytoplasm; cytosol	metabolic process	Pf00113; Pf03952	429	46.4447	6.27783
162268	sialidase [Trypanosoma cruzi]	1157.03	10.82	1	2	10	42	catalytic activity		metabolic process		767	82.3935	5.19873
840710	trans-sialidase homolog [Trypanosoma cruzi]	1102.24	17.86	2	1	10	31	catalytic activity				700	77.0593	5.93506
151558850	putative FL-160-CRP protein [Trypanosoma cruzi]	1035.61	48.47	1	3	19	38	catalytic activity				522	57.563	5.03369
37730606	surface glycoprotein Tc85-45 [Trypanosoma cruzi]	1022.28	24.13	9	2	14	34	catalytic activity	cytoplasm; mitochondrion			605	67.3158	6.56592
47559179	elongation factor 2 [Trypanosoma cruzi]	1018.52	26.24	2	1	19	34	catalytic activity; nucleotide binding; RNA binding		metabolic process	Pf00009; Pf00679; Pf03764	846	94.1148	6.11279
46949059	85 kDa surface glycoprotein [Trypanosoma cruzi]	1014.38	39.24	4	0	21	43	catalytic activity				604	67.4454	9.15869
322818173	aconitase, putative [Trypanosoma cruzi]	982.262	35.81	1	22	22	41		membrane	metabolic process	Pf00330; Pf00694	888	97.7988	7.51807
37778153	surface glycoprotein Tc-85/16 [Trypanosoma cruzi]	971.771	33.06	2	6	17	41	catalytic activity				605	66.7784	5.73193
322820862	hypothetical protein TCSYLVIO_6438 [Trypanosoma cruzi]	964.757	27.65	3	3	13	40					405	44.2152	10.0083
3599495	surface glycoprotein Tc85-11 [Trypanosoma cruzi]	957.115	9.03	1	1	7	37	catalytic activity				786	84.4966	5.07178
115531	RecName: Full=Calmodulin; Short=CaM	930.117	65.1	5	10	10	44	metal ion binding			Pf00036; Pf08726; Pf12763	149	16.8138	4.24658
322823951	calreticulin, putative [Trypanosoma cruzi]	915.587	39.45	3	3	15	34	metal ion binding; protein binding	cytoplasm; endoplasmic reticulum	metabolic process	Pf00262	403	46.5529	4.91943
193299657	trans-sialidase [Trypanosoma cruzi]	908.377	29.44	3	0	14	35	catalytic activity				642	70.5844	6.68311
322827884	fructose-bisphosphate aldolase, glycosomal, putative [Trypanosoma cruzi]	898.244	24.93	1	9	10	23	catalytic activity		metabolic process	Pf00274	357	39.114	8.89502
409264	surface glycoprotein [Trypanosoma cruzi]	893.602	26.88	2	1	19	25	catalytic activity				826	89.1211	4.81787
162179	major paraflagellar rod protein [Trypanosoma cruzi]	870.701	44.33	3	22	23	42	protein binding			Pf05149	600	69.5049	6.17627
1800107	elongation factor 2 [Trypanosoma cruzi]	865.973	27.19	2	0	17	32	catalytic activity; nucleotide binding; RNA binding		metabolic process	Pf00009; Pf00679; Pf03144; Pf03764	776	86.1156	6.12549
322820998	2,3-bisphosphoglycerate-independent phosphoglycerate mutase, putative [Trypanosoma cruzi]	858.585	48.01	1	17	17	32	catalytic activity; metal ion binding	cytoplasm; membrane	metabolic process	Pf01676; Pf06415	554	60.2723	5.92236
322822467	hypothetical protein TCSYLVIO_5262 [Trypanosoma cruzi]	840.396	35.53	1	9	9	27				Pf05517	152	16.3503	9.26123
70887360	glucose-6-phosphate isomerase, glycosomal, putative [Trypanosoma cruzi]	827.303	26.97	49	12	12	31	catalytic activity; nucleotide binding		metabolic process	Pf00342; Pf00389	608	68.3229	6.87354
322826961	glycosomal phosphoenolpyruvate carboxykinase, putative [Trypanosoma cruzi]	826.003	43.81	2	19	19	33	catalytic activity; nucleotide binding	membrane	metabolic process	Pf01293	525	58.8269	8.36768
531496	Flagellum-Associated Protein [Trypanosoma cruzi]	804.187	21.64	1	6	16	32	catalytic activity				1003	109.053	5.0083
322815641	isocitrate dehydrogenase, putative [Trypanosoma cruzi]	799.327	28.26	1	9	11	24	catalytic activity; metal ion binding; nucleotide binding		metabolic process	Pf00180	414	47.0697	7.54736
5762307	microtubule-associated protein homolog [Trypanosoma cruzi]	778.282	79.6	3	2	5	36					299	34.6454	5.021
340366507	hypothetical protein [Trypanosoma cruzi]	773.302	50.42	5	2	12	36					236	26.2878	9.59814
322824871	heat shock protein 70 (HSP70), putative [Trypanosoma cruzi]	772.265	25.43	1	10	12	28	nucleotide binding		cell organization and biogenesis; response to stimulus	Pf00012; Pf06723	645	70.7518	5.2749
151558854	putative FL-160-CRP protein [Trypanosoma cruzi]	769.289	40.34	1	0	16	28	catalytic activity				523	57.887	4.88135
322822812	trans-sialidase, putative [Trypanosoma cruzi]	767.05	5.68	1	0	5	27	catalytic activity	membrane			792	85.8707	4.93213
4539689	calreticulin [Trypanosoma cruzi]	761.996	33.25	4	1	13	27	metal ion binding; protein binding	cytoplasm; endoplasmic reticulum	metabolic process	Pf00262	403	46.729	5.07178
162315	trypomastigote surface glycoprotein [Trypanosoma cruzi]	748.862	26.47	2	0	19	24	catalytic activity				835	90.3808	4.88135
409266	surface glycoprotein [Trypanosoma cruzi]	738.813	27.71	5	2	17	22	catalytic activity				711	77.831	5.24951
322819217	trans-sialidase, putative [Trypanosoma cruzi]	736.311	15.12	1	2	9	27	catalytic activity				602	66.0104	5.12256
308517218	putative surface protein TASV-C-19 [Trypanosoma cruzi]	735.894	20.82	3	4	4	22					341	36.0842	4.64014
508815	surface glycoprotein [Trypanosoma cruzi]	725.132	30.17	1	3	7	28	catalytic activity				232	25.6738	5.88428
322816221	arginine kinase, putative [Trypanosoma cruzi]	711.591	47.06	2	17	17	32	catalytic activity; nucleotide binding		metabolic process	Pf00217; Pf02807	357	40.1575	6.7417
322829704	hypothetical protein TCSYLVIO_634 [Trypanosoma cruzi]	697.433	3	1	2	2	13		membrane			533	59.7495	4.61475
409262	surface glycoprotein [Trypanosoma cruzi]	695.59	26.46	2	0	19	23	catalytic activity				824	89.3861	4.91943
322818031	heat shock protein, putative [Trypanosoma cruzi]	694.538	18.03	1	14	14	22	nucleotide binding	membrane	response to stimulus	Pf00012	832	93.4016	5.38916
322829135	hypothetical protein TCSYLVIO_983 [Trypanosoma cruzi]	685.467	69.9	1	4	4	17	metal ion binding				103	11.9537	4.7417
322815761	trans-sialidase, putative [Trypanosoma cruzi]	685.126	15.49	3	0	6	34	catalytic activity				355	39.2725	5.40186
205278886	elongation factor alpha G5 [Trypanosoma cruzi]	664.492	36.63	5	13	13	29	catalytic activity; nucleotide binding; RNA binding	cytoplasm	metabolic process	Pf00009; Pf03143; Pf03144	445	48.7682	8.67529
322814947	trans-sialidase, putative [Trypanosoma cruzi]	652.292	17.64	4	1	10	36	catalytic activity				533	57.572	6.58057
322817436	trans-sialidase, putative [Trypanosoma cruzi]	647.631	9.07	13	2	7	28	catalytic activity				783	82.9888	8.73389
51340810	nucleic acid binding protein [Trypanosoma cruzi]	642.132	85.07	2	0	8	25	metal ion binding				134	14.3193	8.55811
3661541	poly-zinc finger protein 1 [Trypanosoma cruzi]	623.101	53.37	1	2	8	21	metal ion binding				193	20.4071	8.54346
322822648	hypothetical protein TCSYLVIO_5124 [Trypanosoma cruzi]	619.255	30.77	1	10	10	17	catalytic activity	cytoplasm			377	43.1429	6.17627
322826596	trans-sialidase, putative [Trypanosoma cruzi]	616.565	20.51	2	0	4	24	catalytic activity				234	25.2836	5.23682
322825269	trans-sialidase, putative [Trypanosoma cruzi]	609.773	14.76	4	3	8	30	catalytic activity				691	74.2917	4.86865
322828024	elongation factor 2, putative [Trypanosoma cruzi]	605.751	24.46	1	0	11	20	catalytic activity; nucleotide binding; RNA binding		metabolic process	Pf00009; Pf03144	560	62.2699	5.97314
11161	Flagellum-Associated Protein [Trypanosoma cruzi]	602.835	20.73	1	4	13	27	catalytic activity				960	104.888	4.93213
322830189	hypothetical protein TCSYLVIO_337 [Trypanosoma cruzi]	602.479	18.2	1	12	12	33	protein binding				956	107.99	5.16064
322822797	glutamate dehydrogenase, putative [Trypanosoma cruzi]	598.581	28.7	5	11	11	28	catalytic activity; nucleotide binding	membrane	metabolic process	Pf00208; Pf02812	446	48.6316	8.06006
322820493	universal minicircle sequence binding protein (UMSBP) [Trypanosoma cruzi]	578.28	85.07	2	1	8	24	metal ion binding				134	14.3313	8.55811
298541607	unnamed protein product [Trypanosoma cruzi]	568.683	30.22	3	3	10	19				Protein not found	503	54.7674	7.37158
151558852	putative FL-160-CRP protein [Trypanosoma cruzi]	560.101	29.69	2	1	13	19	catalytic activity				522	58.1452	4.93213
11163	Flagellum-Associated Protein [Trypanosoma cruzi]	555.427	19.66	2	5	12	20					641	68.8962	4.77979
205278876	amastigote surface protein 4 [Trypanosoma cruzi]	555.121	12.98	6	3	8	28	catalytic activity				678	72.6023	6.75635
322816860	trans-sialidase, putative [Trypanosoma cruzi]	554.462	6.39	7	1	5	28	catalytic activity			Pf11052	861	90.5871	5.05908
322824808	asparagine synthetase A, putative [Trypanosoma cruzi]	551.18	29.89	2	4	8	14	catalytic activity; nucleotide binding	cytoplasm; membrane	metabolic process	Pf03590	348	39.0021	6.23975
151558846	putative FL-160-CRP protein [Trypanosoma cruzi]	550.609	22.41	3	0	11	19	catalytic activity				522	58.3524	4.97021
300630028	unnamed protein product [Trypanosoma cruzi]	534.987	25.48	2	9	9	17				Protein not found	471	52.1366	8.55811
322821087	malate dehydrogenase, putative [Trypanosoma cruzi]	526.658	33.33	1	7	7	14	catalytic activity; nucleotide binding	membrane	metabolic process	Pf00056; Pf02866	318	33.3164	8.20654
322821621	lipophosphoglycan biosynthetic protein, putative [Trypanosoma cruzi]	524.619	14.3	1	11	11	16	nucleotide binding; protein binding	membrane	metabolic process; response to stimulus	Pf00183; Pf02518	762	86.7374	5.51611
322815446	triosephosphate isomerase, putative [Trypanosoma cruzi]	522.252	25.21	2	7	7	13	catalytic activity	membrane	metabolic process	Pf00121	353	39.3086	7.37158
322822155	hypothetical protein TCSYLVIO_5484 [Trypanosoma cruzi]	519.553	17.07	1	11	11	24	protein binding	membrane		Pf12799	914	101.863	4.66553
322815950	phosphoglycerate kinase, putative [Trypanosoma cruzi]	516.434	45.42	3	3	10	16	catalytic activity	membrane	metabolic process	Pf00162	273	29.2114	8.73389
322816535	trans-sialidase, putative [Trypanosoma cruzi]	511.748	9.81	1	0	4	27	catalytic activity				367	39.5608	5.63037
19424451	Tcc2i18.3 [Trypanosoma cruzi]	510.39	68.33	9	7	7	14				Pf07909	761	83.6094	4.52588
322822800	trans-sialidase, putative [Trypanosoma cruzi]	507.131	9.14	4	2	10	27	catalytic activity			Pf12429	952	102.863	4.86865
322815479	ATPase beta subunit, putative [Trypanosoma cruzi]	495.296	20.66	1	7	7	9	catalytic activity; nucleotide binding; transporter activity	membrane	metabolic process; transport	Pf00006; Pf00306; Pf02874	518	55.7909	5.57959
351735228	mucin-associated surface protein, partial [Trypanosoma cruzi]	492.869	34.34	1	8	8	16					332	33.9095	5.17334
322822198	dihydrolipoyl dehydrogenase, putative [Trypanosoma cruzi]	490.561	29.77	1	1	9	17	catalytic activity; nucleotide binding	cytoplasm; membrane	cellular homeostasis; metabolic process; regulation of biological process	Pf00070; Pf02852; Pf07992	477	50.5298	7.41553
322828527	14-3-3 protein, putative [Trypanosoma cruzi]	490.376	34.73	2	7	7	10	protein binding			Pf00244	262	29.9603	5.05908
322822962	hypothetical protein TCSYLVIO_4910 [Trypanosoma cruzi]	490.095	14.13	1	9	9	18					715	81.8462	4.99561
544414	RecName: Full=85 kDa surface antigen; Flags: Precursor	487.556	8.82	1	5	8	24	catalytic activity	membrane			714	77.8265	6.26514
322815302	isocitrate dehydrogenase [NADP], mitochondrial precursor, putative [Trypanosoma cruzi]	479.446	18.8	1	4	6	11	catalytic activity; metal ion binding; nucleotide binding	membrane	metabolic process	Pf00180	415	46.5341	7.85498
222354608	antigen [Trypanosoma cruzi]	479.145	63.24	3	4	4	10					68	7.91411	5.24951
28195111	protein kinase A regulatory subunit [Trypanosoma cruzi]	473.374	16.9	2	6	6	11	catalytic activity; enzyme regulator activity		metabolic process; regulation of biological process	Pf00027	503	56.7026	5.19873
322814684	trans-sialidase, putative [Trypanosoma cruzi]	471.831	14.4	5	1	6	24	catalytic activity				500	52.9323	4.85596
322813870	trans-sialidase, putative [Trypanosoma cruzi]	470.406	17.44	10	0	6	24	catalytic activity				407	44.0636	5.0083
322815049	trans-sialidase, putative [Trypanosoma cruzi]	467.285	16.32	7	0	12	26	catalytic activity			Pf12429	717	77.6354	4.61475
322828370	trans-sialidase, putative [Trypanosoma cruzi]	466.042	7.42	14	0	4	23	catalytic activity				539	58.3629	5.07178
322826055	trans-sialidase, putative [Trypanosoma cruzi]	465.171	11.81	2	1	6	17	catalytic activity	membrane			474	51.3387	5.10986
159137078	transaldolase [Trypanosoma cruzi]	462.535	33.53	2	9	9	14	catalytic activity	cytoplasm	metabolic process	Pf00923	331	36.41	6.12549
302595808	RecName: Full=Ubiquitin-60S ribosomal protein L40; Contains: RecName: Full=Ubiquitin; Contains: RecName: Full=60S ribosomal protein L40; Flags: Precursor	462.196	48.31	2	4	4	21	protein binding; structural molecule activity	cytoplasm; nucleus; ribosome	metabolic process	Pf00240; Pf01020; Pf11976	356	40.1056	9.33447
322817830	succinyl-CoA synthetase alpha subunit, putative [Trypanosoma cruzi]	461.061	26.4	1	7	7	14	catalytic activity; nucleotide binding		metabolic process	Pf00549; Pf02629	303	31.7894	8.1626
322817101	trans-sialidase, putative [Trypanosoma cruzi]	455.006	6.81	9	0	5	23	catalytic activity				749	79.6918	5.51611
6166121	RecName: Full=Dihydrolipoyl dehydrogenase; AltName: Full=Dihydrolipoamide dehydrogenase	453.608	28.3	1	1	9	16	catalytic activity; nucleotide binding	cytoplasm	cellular homeostasis; metabolic process; regulation of biological process	Pf00070; Pf02852; Pf07992	477	50.4589	7.79639
14600012	trypanothione reductase [Trypanosoma cruzi]	450.301	10.47	1	1	4	9	catalytic activity; nucleotide binding	cytoplasm	cellular homeostasis; metabolic process; regulation of biological process	Pf00070; Pf02852; Pf07992	430	47.2413	7.03467
14600010	trypanothione reductase [Trypanosoma cruzi]	445.324	17.91	9	2	5	9	catalytic activity; nucleotide binding	cytoplasm	cellular homeostasis; metabolic process; regulation of biological process	Pf00070; Pf02852; Pf07992	430	47.2403	7.25439
322827257	3-ketoacyl-CoA thiolase, putative [Trypanosoma cruzi]	443.475	23.57	1	5	5	12	catalytic activity	membrane	metabolic process	Pf00108; Pf00109; Pf02803	437	46.3918	8.19189
322813944	trans-sialidase, putative [Trypanosoma cruzi]	441.265	15.67	2	1	6	20	catalytic activity				383	41.4338	7.89893
34539505	c71 surface protein [Trypanosoma cruzi]	440.417	8.95	10	2	7	24	catalytic activity				771	82.4146	8.646
322813546	trans-sialidase, putative [Trypanosoma cruzi]	429.029	14.97	3	0	5	10	catalytic activity				374	40.7852	5.38916
4388655	peroxiredoxin [Trypanosoma cruzi]	428.516	47.79	2	9	9	13	antioxidant activity; catalytic activity		metabolic process	Pf00578; Pf08534; Pf10417	226	25.5061	7.75244
322825031	trans-sialidase, putative [Trypanosoma cruzi]	428.391	9.82	12	0	7	25	catalytic activity				835	88.652	5.07178
322817614	trans-sialidase, putative [Trypanosoma cruzi]	427.445	5.81	7	0	4	22	catalytic activity				723	78.743	5.64307
322828563	trans-sialidase, putative [Trypanosoma cruzi]	427.377	21.65	4	2	12	25	catalytic activity			Pf12429	522	57.4175	5.24951
37931575	SR RNA-binding protein [Trypanosoma cruzi]	425.442	10.41	3	4	4	9	metal ion binding; nucleotide binding			Pf00076; Pf00098	413	48.7209	8.98291
986995	ORF repeat unit; putative [Trypanosoma cruzi]	425.15	100	3	1	4	25					38	4.40611	5.21143
322816170	trans-sialidase, putative [Trypanosoma cruzi]	420.153	29.7	2	0	4	14	catalytic activity				165	18.0549	5.89697
322817073	trans-sialidase, putative [Trypanosoma cruzi]	419.335	14.04	11	0	4	22	catalytic activity				356	38.7673	5.13525
322814855	trans-sialidase, putative [Trypanosoma cruzi]	415.578	9.92	2	1	6	23	catalytic activity				595	64.4555	6.75635
19549237	Tcc1j12.4 [Trypanosoma cruzi]	413.052	9.14	5	1	6	9	catalytic activity				1018	110.145	7.12256
322826102	hypothetical protein TCSYLVIO_2835 [Trypanosoma cruzi]	412.702	15.76	1	7	7	12					609	69.2675	6.12549
322829681	I/6 autoantigen, putative [Trypanosoma cruzi]	408.67	29.91	1	5	5	8	metal ion binding				214	22.9996	5.26221
322829343	trans-sialidase, putative [Trypanosoma cruzi]	407.505	11.43	3	0	4	12	catalytic activity				350	38.9682	4.85596
322822136	nucleoside diphosphate kinase, putative [Trypanosoma cruzi]	403.201	28.1	1	4	4	14	catalytic activity; nucleotide binding		metabolic process	Pf00334	153	16.8817	8.41162
322829472	adenylosuccinate synthetase, putative [Trypanosoma cruzi]	401.227	10.55	2	5	5	12	catalytic activity; metal ion binding; nucleotide binding	cytoplasm	metabolic process	Pf00709	616	68.2956	8.17725
322827748	trans-sialidase, putative [Trypanosoma cruzi]	398.254	5.94	4	0	4	11	catalytic activity			Pf12429	623	67.9138	4.56396
322814994	trans-sialidase, putative [Trypanosoma cruzi]	395.856	5.42	14	0	4	22	catalytic activity				646	68.6283	5.26221
322829205	trans-sialidase, putative [Trypanosoma cruzi]	395.258	11.34	7	0	4	21	catalytic activity				485	52.7693	5.5415
13506836	pyruvate phosphate dikinase [Trypanosoma cruzi]	393.219	29.81	1	1	4	10	catalytic activity; nucleotide binding		metabolic process	Pf01326	161	17.833	5.63037
322817954	trans-sialidase, putative [Trypanosoma cruzi]	392.928	15.32	7	0	5	22	catalytic activity				359	39.3828	6.06201
322814388	hypothetical protein TCSYLVIO_10299 [Trypanosoma cruzi]	392.417	19.44	1	5	5	16				Pf09542; Pf12701	324	36.6523	9.51025
322816172	trans-sialidase, putative [Trypanosoma cruzi]	392.041	18.04	2	0	7	18	catalytic activity				377	41.3807	8.17725
6175377	tryparedoxin peroxidase [Trypanosoma cruzi]	390.911	32.16	3	7	7	15	antioxidant activity; catalytic activity		metabolic process	Pf00578; Pf08534; Pf10417	199	22.3892	6.75635
322826089	IgE-dependent histamine-releasing factor, putative [Trypanosoma cruzi]	388.597	45.88	2	5	5	16				Pf00838	170	19.6024	4.64014
322817045	trans-sialidase, putative [Trypanosoma cruzi]	384.172	7.06	2	0	5	22	catalytic activity				666	70.8099	4.98291
322826622	trans-sialidase, putative [Trypanosoma cruzi]	381.554	10.51	8	0	4	23					371	40.3435	6.72705
151558860	putative FL-160-CRP protein [Trypanosoma cruzi]	380.9	21.5	1	0	10	14	catalytic activity				521	58.4305	5.12256
322815045	trans-sialidase, putative [Trypanosoma cruzi]	375.486	8.29	7	0	4	21	catalytic activity				543	58.7534	5.24951
322813997	trans-sialidase, putative [Trypanosoma cruzi]	375.401	12.78	16	0	5	22	catalytic activity	membrane			407	43.5118	6.354
322823550	p22 protein precursor, putative [Trypanosoma cruzi]	373.429	18.22	1	6	6	15		cytoplasm; mitochondrion; organelle lumen		Pf02330	225	25.7548	4.94482
322830543	trans-sialidase, putative [Trypanosoma cruzi]	368.076	17.37	2	1	9	18	catalytic activity				495	54.4779	5.59229
322829463	aminopeptidase, putative [Trypanosoma cruzi]	366.96	6.67	1	5	5	9	catalytic activity; metal ion binding		metabolic process	Pf01433	870	98.2509	5.49072
322814508	trans-sialidase, putative [Trypanosoma cruzi]	366.859	14.08	7	1	3	22					213	23.4144	5.52881
322815734	trans-sialidase, putative [Trypanosoma cruzi]	366.49	44.08	2	2	7	15					152	17.0283	6.20166
151558848	putative FL-160-CRP protein [Trypanosoma cruzi]	365.933	26.01	4	1	10	12	catalytic activity				519	58.1048	5.85889
322823143	eukaryotic initiation factor 4a, putative [Trypanosoma cruzi]	362.473	19.06	1	6	6	8	catalytic activity; nucleotide binding; RNA binding		metabolic process	Pf00270; Pf00271	404	45.4664	6.354
322814372	trans-sialidase, putative [Trypanosoma cruzi]	357.028	15.2	3	1	7	18	catalytic activity			Pf12429	487	52.6135	4.70361
322818583	trans-sialidase, putative [Trypanosoma cruzi]	356.773	9.01	6	1	7	16	catalytic activity			Pf12429	866	93.6682	5.05908
322816771	trans-sialidase, putative [Trypanosoma cruzi]	355.495	11.3	3	1	5	16	catalytic activity	membrane			478	52.7065	5.66846
2981057	sialidase homolog [Trypanosoma cruzi]	355.408	8.86	1	0	6	11	catalytic activity				790	85.6706	5.26221
322826362	trans-sialidase, putative [Trypanosoma cruzi]	354.902	8.31	12	0	4	21	catalytic activity				445	47.941	5.42725
322817464	trans-sialidase, putative [Trypanosoma cruzi]	354.573	12.26	7	0	4	21	catalytic activity	membrane			367	39.874	6.58057
322817203	trans-sialidase, putative [Trypanosoma cruzi]	353.851	14.23	13	0	4	21	catalytic activity				246	26.5372	5.74463
323099908	trans-sialidase [Trypanosoma cruzi]	353.459	11.37	2	1	6	10	catalytic activity				818	87.4662	5.96045
322813410	trans-sialidase, putative [Trypanosoma cruzi]	353.005	12.38	13	0	4	21	catalytic activity				323	34.718	5.05908
322813892	trans-sialidase, putative [Trypanosoma cruzi]	350.514	11	1	1	5	14	catalytic activity	membrane			409	45.1631	4.66553
322819720	trans-sialidase, putative [Trypanosoma cruzi]	349.707	12.17	1	0	4	8	catalytic activity				337	36.0139	5.21143
322820101	trans-sialidase, putative [Trypanosoma cruzi]	349.168	6.77	23	0	5	22	catalytic activity				724	76.8914	5.09717
322815799	calpain-like cysteine peptidase, putative [Trypanosoma cruzi]	346.935	9.56	1	7	7	12	catalytic activity		metabolic process	Pf00648; Pf09149	837	95.6605	5.09717
322817766	trans-sialidase, putative [Trypanosoma cruzi]	346.628	8.62	7	0	7	18	catalytic activity			Pf12429	858	94.0109	4.85596
322830007	nucleoside phosphorylase, putative [Trypanosoma cruzi]	339.135	27.03	1	8	8	13	catalytic activity		metabolic process	Pf01048	344	37.0569	6.60986
322828975	40S ribosomal protein SA, putative [Trypanosoma cruzi]	338.605	16.33	2	2	2	5	structural molecule activity	cytoplasm; ribosome	metabolic process	Pf00318	245	27.8583	8.17725
322817082	mucin-associated surface protein (MASP), putative [Trypanosoma cruzi]	336.849	6.25	1	2	2	6					432	44.3159	4.24658
322814152	trans-sialidase, putative [Trypanosoma cruzi]	335.767	9.93	15	0	4	21	catalytic activity				443	47.9021	6.15088
322815687	trans-sialidase, putative [Trypanosoma cruzi]	335.021	9.38	1	1	6	18	catalytic activity				448	48.6206	8.95361
322816363	proteasome beta-1 subunit, putative [Trypanosoma cruzi]	334.537	15.85	1	4	4	8	catalytic activity	cytoplasm; membrane; nucleus; proteasome	metabolic process	Pf00227	284	30.7252	7.56201
29409382	cysteine proteinase precursor [Trypanosoma cruzi]	333.942	15.85	13	5	5	11	catalytic activity		metabolic process	Pf00112; Pf08246; Pf12131	467	49.8042	6.07471
322821474	paraflagellar rod protein 3, putative [Trypanosoma cruzi]	332.67	47.69	1	2	6	16	protein binding			Pf05149	130	14.8445	5.46533
322815035	trans-sialidase, putative [Trypanosoma cruzi]	332.508	14.6	12	0	4	22					315	33.5906	4.97021
322815486	eukaryotic initiation factor 5a, putative [Trypanosoma cruzi]	331.936	37.13	2	5	5	12	RNA binding		cell organization and biogenesis; metabolic process; regulation of biological process	Pf01287; Pf08207	167	18.0038	4.99561
322826211	2-amino-3-ketobutyrate coenzyme A ligase, putative [Trypanosoma cruzi]	331.827	18.56	1	6	6	9	catalytic activity	membrane	metabolic process	Pf00155	404	43.5864	7.18115
308517274	putative surface protein TASV-C-11 [Trypanosoma cruzi]	331.388	14.46	6	3	3	10					332	34.5607	4.70361
322825777	aminopeptidase, putative [Trypanosoma cruzi]	327.186	7.88	3	1	3	5	catalytic activity; metal ion binding	cytoplasm; membrane	metabolic process	Pf00883	520	55.8553	6.26514
322822100	iron superoxide dismutase, putative [Trypanosoma cruzi]	321.372	31.49	8	0	4	13	antioxidant activity; catalytic activity; metal ion binding		metabolic process	Pf00081; Pf02777	181	20.3321	7.53271
322829389	proteasome alpha 7 subunit, putative [Trypanosoma cruzi]	320.848	14.77	1	3	3	6	catalytic activity	nucleus; proteasome	metabolic process	Pf00227; Pf10584	237	25.5356	5.99854
322816762	trans-sialidase, putative [Trypanosoma cruzi]	318.706	13.27	1	0	3	7	catalytic activity				226	23.9909	4.77979
322815027	trans-sialidase, putative [Trypanosoma cruzi]	318.675	10.22	7	0	3	19	catalytic activity				274	30.4451	7.28369
322813178	trans-sialidase, putative [Trypanosoma cruzi]	318.377	6.98	1	1	3	20	catalytic activity				344	37.9198	6.03662
322819215	trans-sialidase, putative [Trypanosoma cruzi]	318.087	23.81	1	2	8	12	catalytic activity				336	37.1056	5.64307
47076074	metallocarboxypeptidase [Trypanosoma cruzi]	314.737	15.11	3	7	7	10	catalytic activity		metabolic process	Pf02074	503	57.687	6.21436
322824975	trans-sialidase, putative [Trypanosoma cruzi]	314.082	10.85	6	0	5	21	catalytic activity				424	46.1099	5.22412
129279126	trans-sialidase-like protein [Trypanosoma cruzi]	314.05	7.48	2	0	5	14	catalytic activity				722	78.4903	6.03662
H2CS51	SubName: Full=Leucine aminopeptidase;EC=3.4.11.-;Flags: Fragment; - [H2CS51_TRYCR]	313.631	35.46	8	1	3	6	catalytic activity; metal ion binding	cytoplasm	metabolic process	Pf00883	141	15.1934	5.12256
1389837	complement regulatory protein [Trypanosoma cruzi]	313.533	10.27	1	1	9	10	catalytic activity				1003	108.677	4.97021
1066332	Fe-superoxide dismutase [Trypanosoma cruzi]	312.63	27.69	2	0	4	13	antioxidant activity; catalytic activity; metal ion binding		metabolic process	Pf00081; Pf02777	195	21.8189	7.1665
35181448	serine carboxypeptidase precursor [Trypanosoma cruzi]	311.394	23.61	4	7	7	13	catalytic activity		metabolic process	Pf00450; Pf00561	466	51.7059	5.26221
322814518	trans-sialidase, putative [Trypanosoma cruzi]	308.928	4.72	3	0	3	19	catalytic activity				530	57.0222	5.05908
322819183	proteasome alpha 1 subunit, putative [Trypanosoma cruzi]	308.461	21.2	1	5	5	7	catalytic activity	cytoplasm; nucleus; proteasome	metabolic process	Pf00227; Pf10584	250	27.4908	7.04932
322825315	trans-sialidase, putative [Trypanosoma cruzi]	306.919	6.59	7	0	4	21	catalytic activity				577	62.0871	5.04639
34539511	unknown [Trypanosoma cruzi]	306.897	16.47	1	3	4	7					516	53.6439	4.62744
4234959	TolT3 [Trypanosoma cruzi]	305.17	8.39	3	3	3	11					310	32.9279	8.07471
322818143	citrate synthase, putative [Trypanosoma cruzi]	301.933	6.78	1	4	4	13	catalytic activity		metabolic process	Pf00285	472	52.5409	8.36768
322820275	proteasome activator protein PA26, putative [Trypanosoma cruzi]	301.701	31.49	1	6	6	10		proteasome			235	25.5481	6.78564
322830427	proteasome alpha 2 subunit, putative [Trypanosoma cruzi]	301.142	15.97	1	3	3	6	catalytic activity	cytoplasm; nucleus; proteasome	metabolic process	Pf00227; Pf10584	288	31.652	7.6499
322816773	trans-sialidase, putative [Trypanosoma cruzi]	299.621	18.75	1	0	3	11	catalytic activity				160	17.0358	5.09717
2149612	iron superoxide dismutase B [Trypanosoma cruzi]	295.25	27.69	2	0	4	13	antioxidant activity; catalytic activity; metal ion binding		metabolic process	Pf00081; Pf02777	195	21.7458	6.85889
13488615	iron superoxide dismutase A [Trypanosoma cruzi]	293.802	41.71	13	1	6	13	antioxidant activity; catalytic activity; metal ion binding		metabolic process	Pf00081; Pf02777	211	23.1496	9.1001
322826333	trans-sialidase, putative [Trypanosoma cruzi]	292.232	4.66	5	0	3	19	catalytic activity			Pf11052	622	65.4613	4.80518
322817248	trans-sialidase, putative [Trypanosoma cruzi]	289.718	7.89	5	0	3	19	catalytic activity				342	36.8753	5.63037
322829685	centrin, putative [Trypanosoma cruzi]	289.568	28	2	3	3	5	metal ion binding			Pf00036	125	13.7969	4.53857
322819024	calmodulin, putative [Trypanosoma cruzi]	287.577	36.55	1	4	4	6	metal ion binding			Pf00036	145	16.3882	4.89404
322827866	trans-sialidase, putative [Trypanosoma cruzi]	287.124	34.25	2	0	9	19	catalytic activity				254	28.3952	8.55811
322825927	fumarate hydratase, putative [Trypanosoma cruzi]	286.865	15.86	1	6	6	10	catalytic activity		metabolic process	Pf05681; Pf05683	555	60.884	8.104
322814323	trans-sialidase, putative [Trypanosoma cruzi]	286.114	16.32	2	0	7	16	catalytic activity				380	42.4961	6.55127
322815816	trans-sialidase, putative [Trypanosoma cruzi]	284.742	6.06	1	1	4	8	catalytic activity				775	83.9029	5.2876
322813629	surface protease GP63, putative [Trypanosoma cruzi]	283.886	21.32	2	6	7	11	catalytic activity; metal ion binding	membrane	metabolic process	Pf01457	380	41.9257	6.63916
322823716	trans-sialidase, putative [Trypanosoma cruzi]	281.423	10.48	2	3	4	7	catalytic activity	membrane			315	33.53	8.38232
322814828	trans-sialidase, putative [Trypanosoma cruzi]	278.709	8.22	4	0	3	19	catalytic activity				353	37.8077	5.0083
308517184	putative surface protein TASV-B-09 [Trypanosoma cruzi]	277.745	5.28	2	2	2	6					265	27.265	4.81787
322818641	succinyl-CoA ligase [GDP-forming] beta-chain, putative [Trypanosoma cruzi]	272.012	19.86	1	7	7	11	catalytic activity; nucleotide binding	membrane	metabolic process	Pf00549; Pf01071; Pf08442	418	45.2805	8.04541
322828528	phosphoenolpyruvate mutase, putative [Trypanosoma cruzi]	271.433	11.15	2	3	3	5	catalytic activity		metabolic process	Pf10740	287	31.8001	5.93506
322827554	iron superoxide dismutase, putative [Trypanosoma cruzi]	269.686	35.19	6	1	6	12	antioxidant activity; catalytic activity; metal ion binding		metabolic process	Pf00081; Pf02777	233	26.1783	8.77783
2981059	sialidase homolog [Trypanosoma cruzi]	267.843	8.87	1	2	6	7	catalytic activity				789	85.6748	5.30029
322814900	trans-sialidase, putative [Trypanosoma cruzi]	267.495	10.69	2	0	9	17	catalytic activity			Pf12429	711	76.7719	4.66553
322818229	hypothetical protein TCSYLVIO_8136 [Trypanosoma cruzi]	267.457	9.69	1	6	6	11	catalytic activity		metabolic process	Pf01055	826	93.8647	6.59521
322818698	40S ribosomal protein S6, putative [Trypanosoma cruzi]	266.688	12.4	1	2	2	4	structural molecule activity	cytoplasm; ribosome	metabolic process	Pf01092	250	28.2759	11.4731
189396135	aldo-keto reductase [Trypanosoma cruzi]	266.12	17.38	1	1	5	8	catalytic activity		metabolic process	Pf00248	282	32.4855	7.59131
322813906	surface protease GP63, putative [Trypanosoma cruzi]	260.959	9.76	1	4	4	8	catalytic activity; metal ion binding	membrane	metabolic process	Pf01457	410	43.3197	9.84717
322824155	trans-sialidase, putative [Trypanosoma cruzi]	260.255	24	1	1	4	9					200	21.5291	7.98682
322825689	seryl-tRNA synthetase, putative [Trypanosoma cruzi]	258.243	14.26	1	4	4	7	catalytic activity; nucleotide binding	cytoplasm; membrane	metabolic process	Pf00587; Pf02403	477	53.3576	5.73193
322830271	calpain-like cysteine peptidase, putative [Trypanosoma cruzi]	255.306	38.6	2	5	5	8				Pf09149	114	12.7743	5.10986
21435929	NAC alpha [Trypanosoma cruzi]	253.66	46.41	2	5	5	9				Pf01849	181	19.5639	4.729
322830351	proteasome alpha 3 subunit, putative [Trypanosoma cruzi]	253.256	21.92	1	6	6	12	catalytic activity	cytoplasm; membrane; nucleus; proteasome	metabolic process	Pf00227; Pf10584	292	32.7395	6.04932
14279174	aldo/keto reductase [Trypanosoma cruzi]	253.179	18.25	2	1	5	8	catalytic activity		metabolic process	Pf00248	274	31.7642	8.39697
322822322	hypothetical protein TCSYLVIO_5368 [Trypanosoma cruzi]	250.995	10.41	3	6	6	7	catalytic activity; motor activity; protein binding	chromosome; cytoplasm; cytoskeleton; membrane; mitochondrion; nucleus	cell organization and biogenesis; metabolic process	Pf00261; Pf00769; Pf01576; Pf02463; Pf04111; Pf04156; Pf05262; Pf05483; Pf05557; Pf05622; Pf05667; Pf06160; Pf09731; Pf10174; Pf12128; Pf12718	1124	129.102	4.93213
322814746	hypothetical protein TCSYLVIO_10199 [Trypanosoma cruzi]	249.88	13.97	1	6	6	10					408	45.5073	8.20654
322824150	trans-sialidase, putative [Trypanosoma cruzi]	247.673	8.95	1	1	3	18				Pf12429	458	49.5714	4.38623
152212387	P21 [Trypanosoma cruzi]	246.828	25.32	2	4	4	8	DNA binding				154	18.0417	8.5874
322823114	fatty acyl CoA synthetase 2, putative [Trypanosoma cruzi]	245.22	8.33	1	5	5	10	catalytic activity	membrane	metabolic process	Pf00501	708	79.75	6.16357
322824776	protein disulfide isomerase, putative [Trypanosoma cruzi]	244.393	16.49	1	5	5	9	catalytic activity	cytoplasm; endoplasmic reticulum	cellular homeostasis; metabolic process; regulation of biological process	Pf00085; Pf07749	376	41.8697	7.44482
77167273	Tc24 protein [Trypanosoma cruzi]	243.252	29.94	5	5	5	9	metal ion binding	cytoplasm; mitochondrion			167	19.4509	5.17334
322812912	histone H3, putative [Trypanosoma cruzi]	239.589	32.33	2	3	3	5	DNA binding	chromosome; nucleus	cell organization and biogenesis	Pf00125; Pf00808	133	14.8111	11.2827
322824152	trans-sialidase, putative [Trypanosoma cruzi]	238.617	9.81	3	0	6	14	catalytic activity	membrane			520	56.8685	7.63525
322819064	poly(A)-binding protein, putative [Trypanosoma cruzi]	236.069	15.09	1	7	7	11	nucleotide binding; RNA binding			Pf00076; Pf00658	550	61.3712	9.24658
322814663	trans-sialidase, putative [Trypanosoma cruzi]	235.381	10.73	2	0	8	15	catalytic activity			Pf12429	578	63.1167	4.86865
322814390	trans-sialidase, putative [Trypanosoma cruzi]	235.367	15.12	5	0	6	8	catalytic activity				496	53.558	5.89697
322827284	trans-sialidase, putative [Trypanosoma cruzi]	234.283	9.02	1	3	7	19	catalytic activity				732	80.9044	5.09717
322825994	malic enzyme, putative [Trypanosoma cruzi]	233.022	12.21	1	5	6	6	catalytic activity; metal ion binding; nucleotide binding	membrane	metabolic process	Pf00390; Pf03949	565	62.7095	6.63916
34329558	single-stranded nucleic acid binding protein Tc38 [Trypanosoma cruzi]	230.12	11.83	2	2	2	4					338	38.3531	9.31982
122061	RecName: Full=Histone H2B	229.58	41.96	3	5	5	7	DNA binding	chromosome; nucleus	cell organization and biogenesis	Pf00125	112	12.3676	11.2974
322817366	trans-sialidase, putative [Trypanosoma cruzi]	229.363	13.03	3	1	5	6	catalytic activity	membrane			376	40.1793	9.1001
322829932	trans-sialidase, putative [Trypanosoma cruzi]	229.045	12.16	2	0	6	11	catalytic activity				485	52.6933	7.23975
322824269	trichohyalin, putative [Trypanosoma cruzi]	228.7	13.14	1	4	4	10					137	16.5218	9.45166
46949035	85 kDa surface glycoprotein [Trypanosoma cruzi]	227.112	10.03	2	0	6	9	catalytic activity				598	65.9602	6.7417
12643703	RecName: Full=Proteasome subunit alpha type-1; AltName: Full=Proteasome 29 kDa subunit; AltName: Full=TCPR29	226.542	33.21	2	5	5	10	catalytic activity	cytoplasm; nucleus; proteasome	metabolic process	Pf00227; Pf10584	265	29.3167	5.65576
322828079	histone H4, putative [Trypanosoma cruzi]	225.091	42	2	5	5	7	DNA binding	chromosome; nucleus	cell organization and biogenesis	Pf00125	100	11.1633	11.063
22209012	surface antigen PHGST#5 [Trypanosoma cruzi]	223.184	10.3	3	1	5	8	catalytic activity				796	83.9317	5.33838
322818257	pyruvate kinase 2, putative [Trypanosoma cruzi]	221.014	21.04	1	7	7	11	catalytic activity; metal ion binding		metabolic process	Pf00224; Pf02887	499	54.5888	7.38623
322814077	trans-sialidase, putative [Trypanosoma cruzi]	219.118	17.28	1	0	7	11	catalytic activity				434	47.8512	8.95361
61207176	actin [Trypanosoma cruzi]	217.627	14.1	4	4	4	7	nucleotide binding	cytoplasm; cytoskeleton		Pf00022	376	41.9408	5.71924
322826342	trans-sialidase, putative [Trypanosoma cruzi]	213.553	12.24	12	0	5	7	catalytic activity				474	51.2197	5.08447
54288743	putative aspartate aminotransferase [Trypanosoma cruzi]	213.185	10.48	1	1	2	6	catalytic activity		metabolic process	Pf00155	229	25.4348	7.41553
322815715	trans-sialidase, putative [Trypanosoma cruzi]	211.869	10	3	0	4	6	catalytic activity				510	55.1334	5.021
322820262	aspartate aminotransferase, putative [Trypanosoma cruzi]	211.683	5.2	1	1	2	6	catalytic activity		metabolic process	Pf00155	404	44.826	7.43018
54288745	putative aspartate-ammonia ligase [Trypanosoma cruzi]	210.157	25.31	1	1	5	7	catalytic activity; nucleotide binding	cytoplasm	metabolic process	Pf03590	241	27.0997	5.61768
322822302	trans-sialidase, putative [Trypanosoma cruzi]	209.648	10.42	2	0	6	9	catalytic activity	membrane			547	59.4432	5.36377
322817989	hypothetical protein TCSYLVIO_8307 [Trypanosoma cruzi]	204.385	25.22	1	2	2	7					115	12.8834	5.70654
322828411	mucin-associated surface protein (MASP), putative [Trypanosoma cruzi]	203.681	5.76	1	1	2	7					451	46.0397	4.86865
322814968	aminopeptidase, putative [Trypanosoma cruzi]	201.12	4.85	1	2	2	4	catalytic activity; metal ion binding	cytoplasm; membrane	metabolic process	Pf00883	557	59.8761	7.34229
19171158	tryparedoxin [Trypanosoma cruzi]	200.717	39.58	2	4	4	6	antioxidant activity; catalytic activity		cellular homeostasis; metabolic process; regulation of biological process	Pf00085; Pf00578; Pf06110; Pf08534	144	16.0571	5.2749
322827864	trans-sialidase, putative [Trypanosoma cruzi]	198.519	8.57	1	0	3	9	catalytic activity			Pf12429	350	37.9314	4.84326
461995	RecName: Full=Elongation factor 1-gamma; Short=EF-1-gamma; AltName: Full=eEF-1B gamma	195.237	11.19	1	4	4	7	protein binding; RNA binding	cytoplasm	metabolic process	Pf00043; Pf00647; Pf02798	411	46.538	5.78271
322828520	S-adenosylhomocysteine hydrolase, putative [Trypanosoma cruzi]	195.234	19.45	2	8	8	8	catalytic activity; nucleotide binding		metabolic process; transport	Pf00389; Pf00670; Pf02254; Pf02826; Pf05221	437	48.3896	6.65381
322814507	trans-sialidase, putative [Trypanosoma cruzi]	194.603	10.1	1	1	3	6	catalytic activity				297	32.3112	5.75732
322827869	trans-sialidase, putative [Trypanosoma cruzi]	194.274	8.96	1	2	8	11	catalytic activity	membrane		Pf05955; Pf12429	1060	114.009	5.23682
322813438	trans-sialidase, putative [Trypanosoma cruzi]	193.274	5.79	1	0	2	7				Pf12429	363	39.0062	4.33545
322830558	t-complex protein 1, delta subunit, putative [Trypanosoma cruzi]	191.355	4.28	1	2	2	4	nucleotide binding; protein binding	cytoplasm	metabolic process	Pf00118	537	58.6926	7.53271
322814801	trans-sialidase, putative [Trypanosoma cruzi]	190.75	10.67	2	0	4	6	catalytic activity				525	56.6582	5.23682
322822346	25 kDa translation elongation factor 1-beta [Trypanosoma cruzi]	189.592	10.36	2	2	2	4	RNA binding	cytoplasm	metabolic process	Pf00736	222	24.5129	5.80811
322816796	trans-sialidase, putative [Trypanosoma cruzi]	189.565	12.61	9	0	7	9	catalytic activity				579	62.3892	5.30029
322814928	trans-sialidase, putative [Trypanosoma cruzi]	188.685	19.19	2	1	7	10	catalytic activity				370	40.1081	6.99072
322817311	trans-sialidase, putative [Trypanosoma cruzi]	188.519	7.79	2	0	4	6	catalytic activity				693	75.1768	5.69385
322813960	trans-sialidase, putative [Trypanosoma cruzi]	180.83	19.8	1	1	3	5					202	21.5511	7.7085
322829372	hypothetical protein TCSYLVIO_865 [Trypanosoma cruzi]	178.831	6.88	1	3	3	5					581	61.8882	9.40771
322814393	NADH-dependent fumarate reductase, putative [Trypanosoma cruzi]	178.498	13.79	2	3	5	7	catalytic activity	membrane	metabolic process	Pf00890; Pf01266; Pf01593; Pf03486; Pf12831	457	49.0775	8.47021
322817748	trans-sialidase, putative [Trypanosoma cruzi]	178.17	20.86	1	2	2	5		membrane			163	17.4144	11.6489
89888596	antigenic lectin-2 [Trypanosoma cruzi]	175.68	1.96	1	2	2	4		membrane		Pf00139; Pf03388	562	66.0186	5.38916
322827466	mucin-associated surface protein (MASP), putative [Trypanosoma cruzi]	174.918	4.82	1	3	3	6		membrane			560	57.4944	4.57666
322825992	malic enzyme, putative [Trypanosoma cruzi]	174.875	5.57	1	1	2	4	catalytic activity; metal ion binding; nucleotide binding	membrane	metabolic process	Pf00390; Pf03949	341	36.4366	5.12256
322819977	trans-sialidase, putative [Trypanosoma cruzi]	174.619	22.69	1	0	4	5	catalytic activity				238	26.1911	5.79541
322822313	trans-sialidase, putative [Trypanosoma cruzi]	174.42	4.62	1	1	2	7				Pf12429	455	49.0961	4.34814
322815759	trans-sialidase, putative [Trypanosoma cruzi]	174.398	5.45	1	2	3	8		membrane		Pf12429	404	43.3123	4.28467
322813888	mucin-associated surface protein (MASP), putative [Trypanosoma cruzi]	173.477	8.42	1	3	3	4					285	29.3121	4.43701
322821395	aminopeptidase, putative [Trypanosoma cruzi]	173.373	6.69	1	5	5	6	catalytic activity; metal ion binding	membrane	metabolic process	Pf01433	867	97.0526	6.37939
151558834	putative complement regulatory protein [Trypanosoma cruzi]	170.62	9.32	1	1	4	5					547	58.6082	4.88135
322828019	proteasome beta 2 subunit, putative [Trypanosoma cruzi]	170.606	13.11	1	3	3	8	catalytic activity	membrane; proteasome	metabolic process	Pf00227	206	22.7042	6.52197
19549240	Tcc1j12.7 [Trypanosoma cruzi]	170.32	12.41	1	2	2	4					274	28.3569	4.55127
322814050	trans-sialidase, putative [Trypanosoma cruzi]	168.599	7.61	1	0	3	5	catalytic activity				355	37.6277	5.05908
13346428	co-chaperone protein [Trypanosoma cruzi]	168.507	18.93	3	3	3	3	protein binding		metabolic process	Pf00226; Pf01556	338	36.5384	8.70459
322825616	hypothetical protein TCSYLVIO_3190 [Trypanosoma cruzi]	167.897	3.81	1	2	2	3	protein binding	membrane		Pf00400	630	67.842	6.22705
322827986	ubiquitin-like protein, putative [Trypanosoma cruzi]	167.679	7.03	1	2	2	3	protein binding	membrane		Pf00240; Pf00627	370	41.4788	7.1665
37778147	surface glycoprotein Tc-85/11 [Trypanosoma cruzi]	166.955	4.84	1	0	3	4	catalytic activity				558	61.6287	5.35107
322827645	trans-sialidase, putative [Trypanosoma cruzi]	166.801	6.62	4	2	5	8	catalytic activity				891	93.8853	4.84326
322829788	hypothetical protein TCSYLVIO_577 [Trypanosoma cruzi]	165.303	28.87	1	4	4	4					194	21.98	4.67822
322820004	trans-sialidase, putative [Trypanosoma cruzi]	161.52	18.42	1	1	3	5	catalytic activity	membrane			114	12.7206	9.01221
322819003	hypothetical protein TCSYLVIO_7569 [Trypanosoma cruzi]	159.215	9.91	1	2	2	3					434	50.612	6.41748
322830507	adenylate kinase, putative [Trypanosoma cruzi]	158.425	15.38	2	4	4	6	catalytic activity; nucleotide binding	membrane	metabolic process	Pf00406; Pf05191	260	29.3473	5.87158
322823696	trans-sialidase, putative [Trypanosoma cruzi]	158.127	17.15	1	0	3	4					239	25.2107	5.96045
322813594	trans-sialidase, putative [Trypanosoma cruzi]	157.642	15.13	4	1	5	8	catalytic activity				337	36.8407	6.7417
322824549	cyclophilin, putative [Trypanosoma cruzi]	157.157	18.56	1	3	3	4	catalytic activity		metabolic process	Pf00160	194	21.106	9.26123
322828093	phosphoprotein phosphatase, putative [Trypanosoma cruzi]	156.812	8.32	1	3	3	3	catalytic activity	membrane		Pf00149	589	65.8265	7.41553
322816909	trans-sialidase, putative [Trypanosoma cruzi]	156.681	6.03	2	0	3	5	catalytic activity				531	57.8409	5.68115
322828353	mucin-associated surface protein (MASP), putative [Trypanosoma cruzi]	156.187	5.93	1	2	2	5					388	39.2676	4.95752
322812986	hypothetical protein TCSYLVIO_10599 [Trypanosoma cruzi]	155.755	13.78	1	3	3	6		membrane		Pf01918	254	28.8189	9.23193
322822905	kynureninase, putative [Trypanosoma cruzi]	155.19	10.32	1	3	3	6	catalytic activity	cytoplasm; membrane	metabolic process	Pf00266	465	51.6859	6.40479
57648429	heavy chain clathrin [Trypanosoma cruzi]	155.081	3.88	2	5	5	6	protein binding; structural molecule activity	cytoplasm; Golgi; membrane	transport	Pf00637; Pf09268	1701	192.449	6.17627
322823509	pyridoxal kinase, putative [Trypanosoma cruzi]	155.049	21.63	1	2	2	2	catalytic activity		metabolic process	Pf00294; Pf08543	208	23.5955	5.93506
322821768	RNA-binding protein, putative [Trypanosoma cruzi]	153.089	17.97	4	2	2	4	nucleotide binding				128	13.1093	10.8579
68053474	RecName: Full=Chagasin	152.821	25.45	1	2	2	10	enzyme regulator activity	cell surface; cytoplasm	metabolic process; regulation of biological process	Pf09394	110	12.0319	7.13721
322818341	hypothetical protein, conserved [Trypanosoma cruzi]	152.606	25.58	1	4	4	5					129	13.4604	5.45264
322813966	surface protease GP63, putative [Trypanosoma cruzi]	152.303	10.79	2	2	2	5	catalytic activity; metal ion binding	membrane	metabolic process	Pf01457	241	25.2663	4.48779
351735226	mucin-associated surface protein, partial [Trypanosoma cruzi]	150.01	15.42	1	3	3	7					253	25.8823	4.83057
322818364	C-terminal motor kinesin, putative [Trypanosoma cruzi]	149.77	4.13	1	2	2	2	catalytic activity; motor activity; nucleotide binding	cytoskeleton	transport	Pf00225; Pf00790	823	92.6009	6.81494
322815184	mitochondrial RNA binding protein, putative [Trypanosoma cruzi]	149.35	16.9	1	3	3	7	DNA binding		metabolic process; regulation of biological process	Pf00313	142	14.8802	9.86182
322830409	centromere/microtubule binding protein cbf5, putative [Trypanosoma cruzi]	148.863	8.18	1	3	3	4	catalytic activity; RNA binding	membrane	metabolic process	Pf01472; Pf01509; Pf08068	428	48.5872	9.05615
322814115	trans-sialidase, putative [Trypanosoma cruzi]	146.673	11.69	4	0	3	5	catalytic activity				248	27.2475	5.46533
322829583	hypothetical protein TCSYLVIO_718 [Trypanosoma cruzi]	146.504	21.37	1	2	2	5				Pf01918	117	12.9769	8.11865
5852931	histone H2A unit A [Trypanosoma cruzi]	146.482	20.74	1	1	3	6	DNA binding	chromosome; nucleus	cell organization and biogenesis	Pf00125	135	14.3271	11.2974
322829184	trans-sialidase, putative [Trypanosoma cruzi]	144.458	8.2	1	0	3	4	catalytic activity				366	39.8669	5.21143
322813290	trans-sialidase, putative [Trypanosoma cruzi]	144.121	14.49	9	0	5	5	catalytic activity				352	38.2034	5.89697
322814966	mucin-associated surface protein (MASP), putative [Trypanosoma cruzi]	143.113	10.73	1	2	3	6					354	36.7687	4.55127
322825814	hypothetical protein TCSYLVIO_3044 [Trypanosoma cruzi]	142.476	9.9	1	2	2	3					313	34.4212	5.87158
322825731	14-3-3 protein, putative [Trypanosoma cruzi]	142.398	15.87	3	3	3	6	protein binding			Pf00244	252	29.0857	5.05908
70880872	UDP-galactose 4-epimerase, putative [Trypanosoma cruzi]	141.942	11.23	2	3	3	5	catalytic activity; nucleotide binding		metabolic process	Pf00106; Pf01073; Pf01370; Pf02719; Pf07993; Pf08659	383	42.3565	6.40479
322817103	trans-sialidase, putative [Trypanosoma cruzi]	141.858	5.34	1	0	2	4	catalytic activity				337	35.9833	7.35693
322820794	trans-sialidase, putative [Trypanosoma cruzi]	141.795	7.81	1	2	2	6					269	29.4311	7.48877
322824810	glutathione peroxidase-like protein, putative [Trypanosoma cruzi]	139.152	33.54	3	2	4	7	antioxidant activity; catalytic activity		metabolic process; response to stimulus	Pf00255; Pf00578; Pf08534	164	18.2363	8.51416
322819013	t-complex protein 1, eta subunit, putative [Trypanosoma cruzi]	139.112	8.1	1	3	3	5	nucleotide binding; protein binding	cytoplasm	metabolic process	Pf00118	568	61.3295	7.51807
154347421	glycoprotein 82 kDa [Trypanosoma cruzi]	138.833	6.36	6	0	4	6	catalytic activity				519	56.0033	5.36377
322815489	protein phosphatase, putative [Trypanosoma cruzi]	138.433	13.44	1	4	4	6	catalytic activity; metal ion binding		metabolic process	Pf00481	372	41.6785	4.99561
322826866	trans-sialidase, putative [Trypanosoma cruzi]	138.214	4.74	1	0	3	5	catalytic activity	membrane			780	85.8522	5.8208
322813765	trans-sialidase, putative [Trypanosoma cruzi]	137.521	13.98	1	0	4	7	catalytic activity	membrane			329	35.0281	5.5542
322814908	trans-sialidase, putative [Trypanosoma cruzi]	135.961	13.6	1	0	3	5					250	27.0207	5.71924
322817270	trans-sialidase, putative [Trypanosoma cruzi]	135.312	6.9	3	0	4	5	catalytic activity			Pf11052	638	67.3511	4.89404
322814943	trans-sialidase, putative [Trypanosoma cruzi]	134.419	10.57	4	0	4	5	catalytic activity				388	42.2441	5.85889
284180153	amastigote surface protein-2 [Trypanosoma cruzi]	133.573	4.55	4	0	3	4	catalytic activity	membrane			703	76.4095	6.99072
322814584	trans-sialidase, putative [Trypanosoma cruzi]	132.339	5.85	1	0	2	3	catalytic activity				530	56.2347	4.62744
1781355	histone H2A [Trypanosoma cruzi]	132.166	23.53	6	1	3	4	DNA binding	chromosome; nucleus	cell organization and biogenesis	Pf00125	119	12.646	10.8579
322828937	trans-sialidase, putative [Trypanosoma cruzi]	130.272	5.62	1	0	3	6	catalytic activity	membrane			676	73.9653	8.57275
322815794	calpain cysteine peptidase, putative [Trypanosoma cruzi]	130.247	7.82	1	3	3	6	catalytic activity	membrane	metabolic process	Pf00648; Pf09149	729	82.3517	6.21436
322816545	trans-sialidase, putative [Trypanosoma cruzi]	130.24	4.55	1	0	3	6	catalytic activity	membrane			527	57.7795	4.65283
322824838	protein kinase C substrate protein, heavy chain, putative [Trypanosoma cruzi]	130.017	12.71	1	5	5	7	catalytic activity		metabolic process	Pf07915; Pf12999	480	55.4369	4.76709
106775676	protein kinase-A catalytic subunit [Trypanosoma cruzi]	130.005	20.36	1	6	6	11	catalytic activity; nucleotide binding		metabolic process	Pf00069; Pf07714	329	37.7952	8.5874
322821589	guanine deaminase, putative [Trypanosoma cruzi]	129.323	12.39	1	4	4	7	catalytic activity; metal ion binding	membrane		Pf01979	452	50.0655	6.21436
322822254	enoyl-CoA hydratase/isomerase family protein, putative [Trypanosoma cruzi]	128.457	11.48	1	2	2	5	catalytic activity		metabolic process	Pf00378	270	30.0852	6.45557
322814258	trans-sialidase, putative [Trypanosoma cruzi]	128.035	5	1	0	2	3	catalytic activity	membrane			460	48.5482	5.63037
322823704	trans-sialidase, putative [Trypanosoma cruzi]	127.981	9.36	2	0	5	7	catalytic activity	membrane			502	54.6359	4.70361
322829257	GTP-binding nuclear protein rtb2, putative [Trypanosoma cruzi]	127.534	21.2	1	4	4	6	catalytic activity; nucleotide binding	cytoplasm; nucleus	metabolic process; regulation of biological process; transport	Pf00025; Pf00071; Pf04670; Pf08477	217	24.3823	7.35693
322829466	40S ribosomal protein S4, putative [Trypanosoma cruzi]	127.297	9.96	2	3	3	4	RNA binding; structural molecule activity	cytoplasm; ribosome	metabolic process	Pf00900; Pf01479; Pf08071; Pf09826	261	29.4299	10.1841
322820260	NADH-dependent fumarate reductase, putative [Trypanosoma cruzi]	125.153	2.88	1	1	3	3	catalytic activity	membrane	metabolic process	Pf00175; Pf00890; Pf00970; Pf02424; Pf03486	1216	132.557	7.07861
322819921	trans-sialidase, putative [Trypanosoma cruzi]	124.257	3.79	2	0	3	4	catalytic activity			Pf11052	870	91.841	5.14795
322814671	trans-sialidase, putative [Trypanosoma cruzi]	123.579	10.22	1	0	2	2	catalytic activity				225	24.3688	4.95752
322814407	trans-sialidase, putative [Trypanosoma cruzi]	123.123	5.77	3	0	3	5	catalytic activity				485	53.2611	7.45947
322813662	trans-sialidase, putative [Trypanosoma cruzi]	122.246	7.55	1	0	3	4	catalytic activity				384	41.1152	5.40186
322816239	40S ribosomal protein S3, putative [Trypanosoma cruzi]	121.86	19.14	1	3	3	4	RNA binding; structural molecule activity	cytoplasm; ribosome	metabolic process	Pf00189; Pf07650	162	18.2848	10.3013
154347427	glycoprotein 82 kDa [Trypanosoma cruzi]	121.361	5.77	4	0	4	6	catalytic activity				520	56.1312	5.36377
322822993	surface protease GP63, putative [Trypanosoma cruzi]	121.027	5.84	1	3	3	4	catalytic activity; metal ion binding	membrane	metabolic process	Pf01457	634	70.16	7.56201
70887329	alanine aminotransferase, putative [Trypanosoma cruzi]	120.99	8.65	4	4	4	4	catalytic activity		metabolic process	Pf00155	497	54.9579	6.96143
12407956	ribosomal protein L7a-like protein [Trypanosoma cruzi]	120.982	8.15	2	2	2	2		cytoplasm; ribosome		Pf01248	319	34.8497	11.1802
34922663	RecName: Full=Kinetoplastid membrane protein 11; Short=KMP-11	119.86	40.22	3	4	4	7		cytoplasm; cytoskeleton	cell organization and biogenesis; cell proliferation; cellular component movement; defense response; regulation of biological process; response to stimulus	Pf03037	92	11.0044	6.39209
322824678	trans-sialidase, putative [Trypanosoma cruzi]	119.794	4.48	1	0	2	3	catalytic activity	membrane			513	56.4675	6.87354
32401136	unknown [Trypanosoma cruzi]	118.606	3.64	2	1	3	4	catalytic activity			Pf11052	852	90.688	5.09717
322813204	trans-sialidase, putative [Trypanosoma cruzi]	117.795	7.23	1	1	2	4	catalytic activity	membrane			346	36.8693	5.88428
322814488	hypothetical protein TCSYLVIO_10270 [Trypanosoma cruzi]	117.66	6.87	1	2	2	2					451	51.4429	7.13721
322814989	trans-sialidase, putative [Trypanosoma cruzi]	116.095	6.61	2	0	3	4	catalytic activity			Pf11052	545	57.8669	4.90674
21321389	surface glycoprotein GP90 [Trypanosoma cruzi]	115.39	3.58	1	1	3	4	catalytic activity	cytoplasm; mitochondrion			726	79.6161	6.80029
322820174	NADH-dependent fumarate reductase, putative [Trypanosoma cruzi]	113.662	8.51	1	1	3	4	catalytic activity	membrane	metabolic process	Pf00175; Pf00970; Pf08030	435	47.714	8.73389
322815663	trans-sialidase, putative [Trypanosoma cruzi]	112.162	7.22	1	0	2	3	catalytic activity	membrane			360	39.2775	5.03369
322814952	trans-sialidase, putative [Trypanosoma cruzi]	111.674	6.03	1	1	3	4	catalytic activity	membrane			696	74.4566	6.1001
257707626	unnamed protein product [Trypanosoma cruzi]	111.61	8.84	1	2	2	3				Protein not found	328	36.4778	7.6499
322821027	chaperonin, putative [Trypanosoma cruzi]	111.474	6.15	1	3	3	5	DNA binding; nucleotide binding; protein binding	chromosome; cytoplasm; membrane; nucleus	metabolic process	Pf00118; Pf07034	537	58.2522	5.46533
154347433	glycoprotein 82 kDa [Trypanosoma cruzi]	111.403	11.07	4	0	4	7	catalytic activity				524	57.2114	5.16064
151558836	putative complement regulatory protein [Trypanosoma cruzi]	111.216	6.41	1	0	3	3					546	58.2391	4.83057
322813652	trans-sialidase, putative [Trypanosoma cruzi]	111.007	24.46	2	0	3	4					139	14.5696	9.81787
70887437	enoyl-CoA hydratase, mitochondrial precursor, putative [Trypanosoma cruzi]	110.837	8.99	1	2	2	3	catalytic activity		metabolic process	Pf00378	267	28.7711	8.6167
H2CSI3	SubName: Full=Superoxide dismutase;EC=1.15.1.1;Flags: Fragment; - [H2CSI3_TRYCR]	110.401	35.79	16	0	3	4	antioxidant activity; catalytic activity; metal ion binding		metabolic process	Pf02777	95	10.3669	5.73193
322823186	S-adenosylmethionine synthetase, putative [Trypanosoma cruzi]	108.844	10.91	1	3	3	5	catalytic activity; metal ion binding; nucleotide binding		metabolic process	Pf00438; Pf02772; Pf02773	394	43.467	6.48096
2623612	mucin-like protein [Trypanosoma cruzi]	107.59	24.91	1	4	4	5					265	26.975	5.0083
322821597	high mobility group protein, putative [Trypanosoma cruzi]	107.051	15.56	1	4	4	5	protein binding			Pf00505; Pf08766	270	30.4759	9.61279
322820318	ATP-dependent DEAD/H RNA helicase, putative [Trypanosoma cruzi]	105.796	10.59	1	3	3	5	catalytic activity; nucleotide binding			Pf00270; Pf00271	406	46.6964	7.51807
151558844	putative complement regulatory protein [Trypanosoma cruzi]	105.003	4.57	1	0	2	2	catalytic activity				547	58.5082	4.91943
322817546	hypothetical protein TCSYLVIO_8586 [Trypanosoma cruzi]	104.253	4.57	1	2	2	5				Pf03690	394	43.7738	6.48096
322827714	trans-sialidase, putative [Trypanosoma cruzi]	104.058	7.68	2	0	4	7	catalytic activity	membrane			495	54.293	5.07178
322822573	hypothetical protein TCSYLVIO_5179 [Trypanosoma cruzi]	103.558	6.85	1	4	4	6	protein binding			Pf00168; Pf12128	934	108.639	5.88428
508813	surface glycoprotein [Trypanosoma cruzi]	103.39	10.71	1	0	2	6	catalytic activity				196	21.578	7.88428
322830546	trans-sialidase, putative [Trypanosoma cruzi]	103.28	13.6	1	0	3	3					228	25.0085	5.35107
322812882	mucin-associated surface protein (MASP), putative [Trypanosoma cruzi]	102.542	5.8	1	2	2	4					431	45.3974	5.32568
322828368	trans-sialidase, putative [Trypanosoma cruzi]	100.763	6.03	1	0	3	3	catalytic activity				481	51.8819	5.31299
322815717	trans-sialidase, putative [Trypanosoma cruzi]	100.638	6.15	3	0	3	4	catalytic activity				423	44.7103	4.89404
4038461	TcSTI1 [Trypanosoma cruzi]	100.488	5.66	2	3	3	3	protein binding			Pf00515	565	64.6968	8.17725
322819888	trans-sialidase, putative [Trypanosoma cruzi]	100.421	3.74	1	0	2	3	catalytic activity				454	48.5669	5.021
322819121	hypothetical protein TCSYLVIO_7481 [Trypanosoma cruzi]	100.056	15.52	1	3	3	6				Pf04969	174	18.8689	4.4624
322824377	surface protease GP63, putative [Trypanosoma cruzi]	99.39	11.66	1	1	2	2	catalytic activity; metal ion binding	membrane	metabolic process	Pf01457	283	30.5463	5.18604
322827371	hypothetical protein TCSYLVIO_2103 [Trypanosoma cruzi]	99.12	7.8	1	3	3	4					423	48.6151	5.23682
322826564	thimet oligopeptidase, putative [Trypanosoma cruzi]	99.0448	9.74	1	2	2	3	catalytic activity; metal ion binding	membrane	metabolic process	Pf01432	349	39.3457	6.04932
322826563	thimet oligopeptidase, putative [Trypanosoma cruzi]	98.7365	9.91	1	3	3	7	catalytic activity; metal ion binding	membrane	metabolic process	Pf01432	323	36.6369	6.81494
322820329	hypothetical protein TCSYLVIO_6822 [Trypanosoma cruzi]	97.8225	2.82	1	2	2	2	catalytic activity	membrane	metabolic process	Pf00378; Pf00725	1064	115.947	7.92822
322830515	surface protease GP63, putative [Trypanosoma cruzi]	97.728	3.99	1	2	2	7	catalytic activity; metal ion binding	membrane	metabolic process	Pf01457	627	70.1184	7.13721
322821648	cofilin/actin depolymerizing factor, putative [Trypanosoma cruzi]	96.5877	19.57	1	2	2	2	protein binding			Pf00241	138	15.7358	6.01123
23452221	amastigote cytoplasmic antigen [Trypanosoma cruzi]	95.9514	4.99	1	0	2	3	catalytic activity				361	38.8067	5.21143
322825003	trans-sialidase, putative [Trypanosoma cruzi]	95.529	6.52	1	0	4	4	catalytic activity				721	77.2117	5.16064
322813075	trans-sialidase, putative [Trypanosoma cruzi]	94.8907	6.8	1	0	2	2	catalytic activity				338	36.5101	5.19873
322815003	trans-sialidase, putative [Trypanosoma cruzi]	94.2825	3.98	2	0	3	4	catalytic activity				679	72.71	5.10986
322826360	trans-sialidase, putative [Trypanosoma cruzi]	94.047	6.46	1	0	3	3	catalytic activity				418	44.9937	6.65381
322826375	trans-sialidase, putative [Trypanosoma cruzi]	93.4305	12.13	3	0	3	4					272	28.7783	4.95752
322820307	40S ribosomal protein S3a, putative [Trypanosoma cruzi]	93.3827	8.43	1	2	2	2	structural molecule activity	cytoplasm; ribosome	metabolic process	Pf01015	261	29.896	10.1694
322813983	trans-sialidase, putative [Trypanosoma cruzi]	93.0309	6.64	1	0	2	2	catalytic activity				301	32.9114	4.99561
322818499	hypothetical protein TCSYLVIO_7942 [Trypanosoma cruzi]	92.5115	8.36	1	2	2	2		membrane			299	33.8329	5.021
322825361	methylthioadenosine phosphorylase, putative [Trypanosoma cruzi]	91.9652	7.49	2	2	2	4	catalytic activity		metabolic process	Pf01048	307	33.1558	7.35693
322820539	transitional endoplasmic reticulum ATPase, putative [Trypanosoma cruzi]	91.8756	5.27	1	3	3	3	catalytic activity; nucleotide binding; RNA binding	membrane	metabolic process; reproduction; response to stimulus	Pf00004; Pf00910; Pf01057; Pf01078; Pf02359; Pf02933; Pf05496; Pf06068; Pf07724; Pf07728	778	86.0658	5.57959
322824582	mucin-associated surface protein (MASP), putative [Trypanosoma cruzi]	91.1723	12.96	1	1	2	4					216	21.9814	4.48779
386724	hypoxanthine-guanine phosphoribosyltransferase [Trypanosoma cruzi]	90.0309	11.31	1	2	2	3	catalytic activity	cytoplasm	metabolic process	Pf00156	221	25.5132	7.48877
322814156	trans-sialidase, putative [Trypanosoma cruzi]	89.308	9.35	1	1	2	4	catalytic activity				214	23.1182	5.14795
322822192	glucosamine-6-phosphate isomerase, putative [Trypanosoma cruzi]	89.2386	7.89	1	2	2	2	catalytic activity	membrane	metabolic process	Pf01182	279	31.4222	8.25049
322830340	adenosine 5'-monophosphoramidase, putative [Trypanosoma cruzi]	88.2588	18.44	1	2	2	4	catalytic activity		metabolic process	Pf01230; Pf04677; Pf11969	141	15.546	7.60596
322816486	hypothetical protein TCSYLVIO_9079 [Trypanosoma cruzi]	87.6947	3.1	2	3	3	3		membrane			1420	161.081	7.26904
322822580	antigenic protein, putative [Trypanosoma cruzi]	87.33	9.49	1	2	2	2					274	31.4561	5.19873
322813050	trans-sialidase, putative [Trypanosoma cruzi]	87.3265	5.94	1	0	2	3	catalytic activity				286	31.5747	5.13525
322821023	protein disulfide isomerase, putative [Trypanosoma cruzi]	87.2091	13.31	1	4	4	6	catalytic activity	cytoplasm; endoplasmic reticulum	cellular homeostasis; metabolic process; regulation of biological process	Pf00085	481	53.5681	5.021
322828393	trans-sialidase, putative [Trypanosoma cruzi]	86.7075	6.62	2	0	3	3	catalytic activity				559	60.2703	6.55127
322829207	surface protease GP63, putative [Trypanosoma cruzi]	86.4802	10.83	1	4	4	8	catalytic activity; metal ion binding	membrane	metabolic process	Pf01457; Pf12725	351	38.2144	5.57959
322818298	hypothetical protein TCSYLVIO_8079 [Trypanosoma cruzi]	86.3	5.92	1	2	2	2					422	47.2439	8.89502
322824774	10 kDa heat shock protein, putative [Trypanosoma cruzi]	86.2536	37.93	4	3	3	3		cytoplasm	metabolic process; response to stimulus	Pf00166	87	9.31912	9.46631
322826109	succinate dehydrogenase flavoprotein, putative [Trypanosoma cruzi]	84.5095	6.08	2	2	2	3	catalytic activity; nucleotide binding		metabolic process	Pf00890; Pf02910; Pf07992	609	66.8342	6.66846
322826288	eukaryotic translation initiation factor 1A, putative [Trypanosoma cruzi]	84.4	27.06	1	2	2	2	RNA binding		metabolic process	Pf01176	170	18.8505	5.35107
322821683	26S proteasome regulatory non-ATPase subunit, putative [Trypanosoma cruzi]	84.08	2.99	1	2	2	2	enzyme regulator activity	membrane; proteasome	metabolic process; regulation of biological process	Pf01851	904	98.1503	5.50342
322822190	chaperonin alpha subunit, putative [Trypanosoma cruzi]	83.1179	12.25	1	5	5	5	nucleotide binding; protein binding	cytoplasm; membrane	metabolic process	Pf00118	547	59.3266	6.16357
322828425	trans-sialidase, putative [Trypanosoma cruzi]	82.1086	6.63	1	0	2	4	catalytic activity				362	39.3376	5.10986
154347429	glycoprotein 82 kDa [Trypanosoma cruzi]	81.9289	5.59	3	0	3	3	catalytic activity				519	55.8031	5.64307
322830328	hypothetical protein TCSYLVIO_233 [Trypanosoma cruzi]	81.7986	18.09	1	3	3	4	antioxidant activity; catalytic activity		metabolic process	Pf00578	199	22.1573	4.93213
55741314	cyclic nucleotide phosphodiesterase [Trypanosoma cruzi]	81.58	2.8	1	2	2	2	catalytic activity; metal ion binding; protein binding		metabolic process; regulation of biological process	Pf00233; Pf01590	929	103.287	5.66846
322819192	NIMA-related kinase, putative [Trypanosoma cruzi]	81.14	8.84	1	3	3	4	catalytic activity; nucleotide binding; protein binding	membrane	metabolic process	Pf00069; Pf00169; Pf07714	475	54.1985	7.18115
322824812	glutathione peroxidase-like protein, putative [Trypanosoma cruzi]	80.8383	37.64	1	1	3	5	antioxidant activity; catalytic activity		metabolic process; response to stimulus	Pf00255	178	19.5156	6.26514
229463112	DNA polymerase beta [Trypanosoma cruzi]	80.8304	9.18	2	2	2	3	catalytic activity; DNA binding		metabolic process; response to stimulus	Pf10391	403	45.5728	8.70459
322818025	60S ribosomal protein L34, putative [Trypanosoma cruzi]	80.3001	18.46	2	2	2	4	structural molecule activity	cytoplasm; ribosome	metabolic process	Pf01199	130	14.5875	11.5317
322819907	trans-sialidase, putative [Trypanosoma cruzi]	79.5976	3.08	1	0	3	4	catalytic activity			Pf11052	910	96.4505	4.91943
322819688	trans-sialidase, putative [Trypanosoma cruzi]	78.99	30.39	1	1	2	8		membrane			102	10.3554	8.01611
322826367	trans-sialidase, putative [Trypanosoma cruzi]	78.9317	10.12	2	1	3	3	catalytic activity				326	35.1007	5.84619
322813332	trans-sialidase, putative [Trypanosoma cruzi]	78.5801	10	5	0	3	3	catalytic activity				270	29.4808	5.2876
322815834	hypothetical protein TCSYLVIO_9492 [Trypanosoma cruzi]	78.02	3.63	1	2	2	2					579	65.8629	9.90576
322819966	trans-sialidase, putative [Trypanosoma cruzi]	77.822	4.75	3	0	3	4	catalytic activity			Pf11052	737	78.7738	4.84326
322815675	trans-sialidase, putative [Trypanosoma cruzi]	77.5625	4.74	2	0	3	3	catalytic activity				612	66.3641	5.19873
322816304	proliferative cell nuclear antigen (PCNA), putative [Trypanosoma cruzi]	76.73	9	1	2	2	2	catalytic activity; DNA binding; enzyme regulator activity	nucleus	metabolic process; regulation of biological process; response to stimulus	Pf00705; Pf02144; Pf02747; Pf04139	289	31.8429	4.98291
322819321	heat shock protein, putative [Trypanosoma cruzi]	76.6898	3.46	1	2	2	3	nucleotide binding; protein binding	membrane	metabolic process; response to stimulus	Pf00183	751	84.1027	6.56592
322816246	glutamate dehydrogenase, putative [Trypanosoma cruzi]	76.63	4.7	1	2	2	2	catalytic activity; nucleotide binding	membrane	metabolic process	Pf00208; Pf05088	1000	113.114	7.66455
322817894	3-oxo-5-alpha-steroid 4-dehydrogenase, putative [Trypanosoma cruzi]	76.6235	10.8	1	2	2	2	catalytic activity	cytoplasm; membrane	metabolic process	Pf02544	352	39.3676	9.68604
322818571	trans-sialidase, putative [Trypanosoma cruzi]	76.563	5.44	1	0	3	7	catalytic activity				680	72.9257	5.13525
148251378	surface protein-2 [Trypanosoma cruzi]	76.1805	8.02	1	2	4	6	catalytic activity				686	75.4552	5.73193
322829987	hypothetical protein TCSYLVIO_459 [Trypanosoma cruzi]	75.8275	7.01	1	2	2	3		membrane		Pf06741; Pf09770	642	71.3669	8.104
322828338	peptide methionine sulfoxide reductase, putative [Trypanosoma cruzi]	75.6487	24.29	1	4	4	6	catalytic activity		metabolic process	Pf01625	177	19.9128	6.80029
322814755	trans-sialidase, putative [Trypanosoma cruzi]	74.8507	5.54	1	0	2	3	catalytic activity			Pf11052	415	43.1774	4.94482
322823578	hypothetical protein TCSYLVIO_4448 [Trypanosoma cruzi]	74.72	16.07	1	2	2	3		membrane		Pf01965	224	24.4841	8.49951
322824312	proteasome regulatory non-ATPase subunit 2, putative [Trypanosoma cruzi]	74.16	3.23	1	2	2	3	enzyme regulator activity	membrane; proteasome	metabolic process; regulation of biological process		961	105.645	5.64307
322818915	ATP-dependent RNA helicase, putative [Trypanosoma cruzi]	74.1203	2.9	1	2	2	2	catalytic activity; nucleotide binding			Pf00270; Pf00271	794	89.7114	7.82568
322818400	arginase, putative [Trypanosoma cruzi]	74.0076	8.77	1	2	2	2	catalytic activity; metal ion binding			Pf00491	308	33.4156	6.45557
322817092	surface protease GP63, putative [Trypanosoma cruzi]	73.8533	10.26	1	2	2	3	catalytic activity; metal ion binding	membrane	metabolic process	Pf01457	234	25.0825	5.89697
322814678	trans-sialidase, putative [Trypanosoma cruzi]	73.5738	3.75	1	0	2	3	catalytic activity				587	62.745	4.80518
322822172	pyrroline-5-carboxylate synthetase-like protein, putative [Trypanosoma cruzi]	73.5318	6.65	1	3	3	3	catalytic activity	cytoplasm; membrane	metabolic process	Pf00171; Pf00696	752	81.2031	6.354
322814695	trans-sialidase, putative [Trypanosoma cruzi]	72.9702	11.18	1	0	2	6	catalytic activity			Pf11052	304	31.1273	5.05908
322817159	trans-sialidase, putative [Trypanosoma cruzi]	72.7916	3.88	1	1	2	3	catalytic activity				361	38.7594	5.18604
322826188	hypothetical protein TCSYLVIO_2779 [Trypanosoma cruzi]	72.6908	9.02	1	2	2	3					266	29.8099	8.1626
322823214	hypothetical protein TCSYLVIO_4743 [Trypanosoma cruzi]	72.5137	11.17	1	3	3	3				Pf02493	358	40.8346	5.50342
322818443	glycosomal malate dehydrogenase, putative [Trypanosoma cruzi]	71.9272	7.12	1	2	2	2	catalytic activity; nucleotide binding		metabolic process	Pf00056; Pf02866	323	34.1124	8.80713
322814879	trans-sialidase, putative [Trypanosoma cruzi]	71.6909	4.46	1	0	2	3	catalytic activity				448	47.1415	5.2876
322820099	trans-sialidase, putative [Trypanosoma cruzi]	70.6387	5.35	5	0	3	4	catalytic activity			Pf11052	542	57.0426	4.88135
322825118	trans-sialidase, putative [Trypanosoma cruzi]	69.47	4.7	1	0	2	2	catalytic activity	membrane			383	42.1322	5.2876
322827878	fructose-bisphosphate aldolase, glycosomal, putative [Trypanosoma cruzi]	68.7515	17.21	1	1	2	3	catalytic activity		metabolic process	Pf00274	122	13.1677	9.92041
322814573	mucin-associated surface protein (MASP), putative [Trypanosoma cruzi]	68.54	4.62	1	1	2	5		membrane			476	48.9897	4.53857
322821360	60S ribosomal protein L13, putative [Trypanosoma cruzi]	68.2853	13.13	1	2	2	3	structural molecule activity	cytoplasm; ribosome	metabolic process	Pf01294	160	18.5422	11.5171
322814240	trans-sialidase, putative [Trypanosoma cruzi]	68.1589	6.77	2	0	3	3	catalytic activity				458	49.2465	5.09717
322828281	small GTP-binding protein Rab1, putative [Trypanosoma cruzi]	68.1232	9.22	1	2	2	3	nucleotide binding		regulation of biological process; transport	Pf00025; Pf00071; Pf08477	206	22.3733	7.21045
322816928	trans-sialidase, putative [Trypanosoma cruzi]	68.1162	8.61	3	0	3	3					418	44.9665	5.18604
322818664	40S ribosomal protein S24E, putative [Trypanosoma cruzi]	65.5322	14.93	2	2	2	3	nucleotide binding; structural molecule activity	cytoplasm; ribosome	metabolic process	Pf01282	134	15.2806	11.0776
322826340	trans-sialidase, putative [Trypanosoma cruzi]	65.4289	4.54	1	1	2	2	catalytic activity				441	46.5173	5.89697
322826156	hypothetical protein TCSYLVIO_2801 [Trypanosoma cruzi]	65.4133	32.64	1	3	3	4					144	16.0993	8.83643
322823034	trans-sialidase, putative [Trypanosoma cruzi]	65.16	6.59	1	0	2	3					364	39.0625	5.40186
322818256	hypothetical protein TCSYLVIO_8119 [Trypanosoma cruzi]	65.0848	5.18	1	2	2	2					502	57.8169	7.50342
322830416	proteasome alpha 5 subunit, putative [Trypanosoma cruzi]	65.0001	17.14	2	3	3	3	catalytic activity	cytoplasm; nucleus; proteasome	metabolic process	Pf00227; Pf10584	245	27.1177	5.0083
322817902	pyruvate dehydrogenase E1 beta subunit, putative [Trypanosoma cruzi]	64.67	7.78	1	2	2	2	catalytic activity		metabolic process	Pf02779; Pf02780	347	37.8098	5.35107
148251370	surface protein-2 [Trypanosoma cruzi]	63.8167	4.77	3	0	3	5	catalytic activity				692	75.5043	7.23975
348658698	3-hydroxy-3-methylglutaryl-CoA reductase [Trypanosoma cruzi]	63.09	11.16	3	2	2	3	catalytic activity		metabolic process	Pf00368	224	24.5916	8.6167
322830560	40S ribosomal protein S23, putative [Trypanosoma cruzi]	63.03	15.38	2	2	2	2	structural molecule activity	cytoplasm; ribosome	metabolic process	Pf00164	130	14.482	10.4185
151558838	putative complement regulatory protein [Trypanosoma cruzi]	62.6009	2.93	1	0	2	2	catalytic activity				547	58.6573	4.86865
322824569	trans-sialidase, putative [Trypanosoma cruzi]	62.5275	8.3	2	0	3	3	catalytic activity				265	28.8548	9.11475
322822583	hypothetical protein TCSYLVIO_5171 [Trypanosoma cruzi]	62.43	9.16	1	2	2	2	nucleotide binding; RNA binding	cytoplasm	metabolic process	Pf00076; Pf12353	273	31.5961	5.49072
322819959	trans-sialidase, putative [Trypanosoma cruzi]	62.424	3.82	1	0	3	5	catalytic activity			Pf11052	864	90.4346	5.07178
322819629	hypothetical protein TCSYLVIO_7149 [Trypanosoma cruzi]	62.2941	12.55	1	3	3	5				Pf10208	231	26.3373	7.97217
322814087	trans-sialidase, putative [Trypanosoma cruzi]	61.3877	9.38	2	0	4	4					437	46.8546	5.93506
322820477	phosphomannomutase, putative [Trypanosoma cruzi]	60.6945	9.39	1	2	2	2	catalytic activity	cytoplasm	metabolic process	Pf03332; Pf08282	245	28.2755	6.44287
322816045	adenylate kinase, putative [Trypanosoma cruzi]	59.39	12.12	1	2	2	2	catalytic activity; nucleotide binding		metabolic process	Pf00406	198	22.3573	6.15088
322819376	60S acidic ribosomal protein P0 [Trypanosoma cruzi]	58.98	5.38	2	2	2	2	structural molecule activity	cytoplasm; membrane; ribosome	metabolic process	Pf00428; Pf00466	316	34.2206	5.16064
322820290	60S ribosomal protein L18a, putative [Trypanosoma cruzi]	58.8809	12.88	1	2	2	5	structural molecule activity	cytoplasm; ribosome	metabolic process	Pf01775	132	15.2629	9.96436
322815689	trans-sialidase, putative [Trypanosoma cruzi]	57.5633	12.37	1	1	2	3					186	20.3903	5.52881
19263257	Tcc1i14-1.1 [Trypanosoma cruzi]	57.1088	5.26	3	2	4	5	catalytic activity; metal ion binding	membrane	metabolic process	Pf01457	913	98.9294	6.27783
322814018	trans-sialidase, putative [Trypanosoma cruzi]	56.1312	7.28	1	0	3	3					426	45.8023	5.2749
322813056	trans-sialidase, putative [Trypanosoma cruzi]	54.8507	5.64	1	0	2	2	catalytic activity				337	35.6488	5.42725
322820124	trans-sialidase, putative [Trypanosoma cruzi]	53.5714	4.64	1	1	2	2	catalytic activity				388	42.5161	5.2876
33867787	21 kDa cyclophilin [Trypanosoma cruzi]	52.9663	11.22	4	1	3	3	catalytic activity		metabolic process	Pf00160	196	21.3606	8.93896
322819645	threonyl-tRNA synthetase, putative [Trypanosoma cruzi]	52.25	4.9	1	2	2	2	catalytic activity; nucleotide binding	cytoplasm	metabolic process	Pf00587; Pf02824; Pf03129; Pf07973	816	92.6775	6.90283
322828923	trans-sialidase, putative [Trypanosoma cruzi]	51.3244	21.12	2	1	3	3					161	17.0022	4.65283
322823230	valyl-tRNA synthetase, putative [Trypanosoma cruzi]	51.2551	2.15	1	2	2	3	catalytic activity; nucleotide binding	cytoplasm; membrane	metabolic process	Pf00133; Pf01921; Pf08264; Pf09334; Pf10458	975	110.984	6.72705
322829186	trans-sialidase, putative [Trypanosoma cruzi]	50.4907	16.54	1	0	2	3					127	14.0821	6.32861
322818545	peptidylprolyl isomerase-like, putative [Trypanosoma cruzi]	50.4	4.04	1	2	2	2	catalytic activity; protein binding		metabolic process	Pf00254	445	50.5235	6.78564
322814961	trans-sialidase, putative [Trypanosoma cruzi]	50.3959	1.98	1	1	2	2	catalytic activity	membrane			810	87.9176	6.62451
322822899	trans-sialidase, putative [Trypanosoma cruzi]	49.9995	5.95	1	0	2	3	catalytic activity				336	36.0246	5.87158
322813625	trans-sialidase, putative [Trypanosoma cruzi]	49.8034	5	1	0	2	2	catalytic activity				380	40.4999	5.0083
322824552	hypothetical protein TCSYLVIO_3789 [Trypanosoma cruzi]	48.81	4.21	1	2	2	2	protein binding			Pf00400	689	77.513	6.80029
322830215	hypothetical protein TCSYLVIO_320 [Trypanosoma cruzi]	48.43	10.47	1	2	2	3					363	38.7323	9.93506
322816699	hypothetical protein TCSYLVIO_8934 [Trypanosoma cruzi]	47.8662	2.15	1	2	2	2		membrane			931	105.481	7.6792
322827324	aldose 1-epimerase-like protein, putative [Trypanosoma cruzi]	47.4743	12.37	1	3	3	5	catalytic activity		metabolic process	Pf01263	380	42.1021	5.87158
322826825	trans-sialidase, putative [Trypanosoma cruzi]	46.9783	13.81	2	0	3	3					239	25.563	6.58057
322822088	surface protein TolT, putative [Trypanosoma cruzi]	44.2509	16.58	1	2	2	2					199	20.9471	8.39697
322814894	trans-sialidase, putative [Trypanosoma cruzi]	43.1887	6.01	1	0	3	3					549	58.8076	5.31299
322821392	dynamin, putative [Trypanosoma cruzi]	42.99	4.75	1	2	2	2	catalytic activity; nucleotide binding		metabolic process	Pf00350; Pf01031; Pf02212	653	72.7859	7.63525
322814931	trans-sialidase, putative [Trypanosoma cruzi]	42.8009	3.54	2	0	3	4	catalytic activity				707	76.3522	5.35107
322813881	trans-sialidase, putative [Trypanosoma cruzi]	41.8711	3.92	1	1	2	2	catalytic activity				408	44.1476	4.83057
322818346	hypothetical protein TCSYLVIO_8043 [Trypanosoma cruzi]	38.8605	10.24	1	2	2	2	DNA binding			Pf01381; Pf12844	166	18.7278	10.1401
322822309	surface protease GP63, putative [Trypanosoma cruzi]	38.7263	7.04	3	1	3	4	catalytic activity; metal ion binding	membrane	metabolic process	Pf01457	355	38.7604	4.90674
4322302	lysosomal acid alpha-mannosidase precursor [Trypanosoma cruzi]	38.29	2.46	1	2	2	2	catalytic activity; metal ion binding		metabolic process	Pf01074; Pf07748; Pf09261	977	111.177	6.93213
322814172	trans-sialidase, putative [Trypanosoma cruzi]	37.64	5.01	1	0	2	2	catalytic activity				419	46.1716	4.62744
322821453	fumarate hydratase, putative [Trypanosoma cruzi]	36.4429	6.02	1	3	3	3	catalytic activity		metabolic process	Pf05681; Pf05683	565	62.2003	7.10791
298548001	unnamed protein product [Trypanosoma cruzi]	36.3979	5.24	3	2	2	5				Protein not found	477	51.9386	7.45947
322816798	trans-sialidase, putative [Trypanosoma cruzi]	35.48	18.67	3	2	2	2					166	17.7197	5.35107
322824039	serine/threonine-protein kinase A, putative [Trypanosoma cruzi]	33.99	3.86	1	2	2	2	catalytic activity; nucleotide binding; protein binding	membrane	metabolic process	Pf00069; Pf07714	440	50.1404	7.47412
322813856	trans-sialidase, putative [Trypanosoma cruzi]	33.65	4.94	1	1	2	2	catalytic activity				405	42.9843	5.12256
322823311	hypothetical protein TCSYLVIO_4663 [Trypanosoma cruzi]	33.2078	5.31	1	2	2	2	protein binding			Pf00515; Pf07719	414	46.1442	5.30029
322826874	heat shock protein DnaJ, putative [Trypanosoma cruzi]	27.87	7.77	2	2	2	2	metal ion binding; nucleotide binding; protein binding		metabolic process; response to stimulus	Pf00226; Pf00684; Pf01556	399	44.1762	7.40088
322814041	trans-sialidase, putative [Trypanosoma cruzi]	27.4544	7.01	1	0	2	5	catalytic activity				428	46.0221	6.56592
322830056	hypothetical protein TCSYLVIO_415 [Trypanosoma cruzi]	25.39	16.37	1	2	2	2					171	18.8873	8.20654
322820059	mucin-associated surface protein (MASP), putative [Trypanosoma cruzi]	23.38	8.82	1	1	2	2					363	37.4509	4.42432
