# Supplementary material for: Insight into the Exoproteome of the Tissue-Derived Trypomastigote form of Trypanosoma cruzi
Source: Front Chem. 2016 Nov 7;4:42. doi: 10.3389/fchem.2016.00042 (PMC5097913; doi:10.3389/fchem.2016.00042)
Supplement: Supplementary file 2 [file Table2.XLSX]

## Sheet: Plan1
Accession number	Description (Uniprot)	(Blast2GO)	GOs (Blast2GO)	Enzyme Codes	InterProScan	GPI-anchor	SignalP	SecretomeP_mammalian	SecretomeP_gram positive	SecretomeP_gram negative	TMHMM_number of TM helixes
gi|10119900|	pyruvate phosphate dikinase 2 [Trypanosoma cruzi]	pyruvate phosphate dikinase	F:ligase activity; C:glycosome; F:pyruvate, phosphate dikinase activity; F:kinase activity; P:phosphorylation; F:ATP binding; P:pyruvate metabolic process	EC:2.7.9.1	IPR000121; IPR002192; IPR008279; IPR010121; IPR013815; IPR013816; IPR015813; IPR018274; G3DSA:1.10.189.10 (GENE3D), G3DSA:1.20.80.30 (GENE3D), PTHR22931 (PANTHER), SSF56059 (SUPERFAMILY)	-	-	-	-	-	0
gi|10626|	Heat shock protein 70 [Trypanosoma cruzi]	heat shock protein 70	P:protein folding; F:ATP binding; P:response to stress	-	IPR013126; IPR018181; G3DSA:1.20.1270.10 (GENE3D), G3DSA:2.60.34.10 (GENE3D), G3DSA:3.30.30.30 (GENE3D), G3DSA:3.30.420.40 (GENE3D), G3DSA:3.90.640.10 (GENE3D), PTHR19375 (PANTHER), SSF100920 (SUPERFAMILY), SSF100934 (SUPERFAMILY), SSF53067 (SUPERFAMILY)	-	-	-	-	-	0
gi|1066332|	Fe-superoxide dismutase [Trypanosoma cruzi]	iron superoxide dismutase	F:metal ion binding; P:superoxide metabolic process; F:superoxide dismutase activity; P:oxidation-reduction process	EC:1.15.1.1	IPR001189; IPR019831; IPR019832; IPR019833; PTHR11404:SF8 (PANTHER)	-	-	-	yes	yes	0
gi|106775676|	protein kinase-A catalytic subunit [Trypanosoma cruzi]	protein kinase a catalytic subunit isoform 1	F:ATP binding; P:protein phosphorylation; F:protein serine/threonine kinase activity; F:protein tyrosine kinase activity	EC:2.7.11.0	IPR000719; IPR000961; IPR002290; IPR008271; IPR011009; IPR017441; IPR020635; G3DSA:1.10.510.10 (GENE3D), G3DSA:3.30.200.20 (GENE3D), PTHR24353 (PANTHER), PTHR24353:SF19 (PANTHER)	-	-	-	-	-	0
gi|11161|	Flagellum-Associated Protein [Trypanosoma cruzi]	trans-sialidase	F:exo-alpha-sialidase activity; P:pathogenesis	EC:3.2.1.18	IPR008377; IPR008985; IPR011040; IPR013320; IPR021287; PF13385 (PFAM), PF13859 (PFAM)	yes	-	-	yes	yes	0
gi|11163|	Flagellum-Associated Protein [Trypanosoma cruzi]	complement regulatory protein	F:exo-alpha-sialidase activity; P:pathogenesis	EC:3.2.1.18	IPR008985; IPR011040; IPR013320; IPR021287; PF13385 (PFAM)	yes	-	yes	yes	yes	0
gi|115531|	RecName: Full=Calmodulin; Short=CaM	calmodulin	C:flagellum; F:calcium ion binding	-	IPR002048; IPR011992; IPR018247; IPR018249; PTHR23050 (PANTHER), PF13499 (PFAM), SSF47473 (SUPERFAMILY)	-	-	-	-	-	0
gi|118157|	Cruzipain	cysteine proteinase	F:cysteine-type endopeptidase activity; P:proteolysis	EC:3.4.22.0	IPR000169; IPR000668; IPR013128; IPR013201; IPR021981; IPR025660; IPR025661; G3DSA:3.90.70.10 (GENE3D), PTHR12411:SF40 (PANTHER), PS51257 (PROFILE), SignalP-NN(euk) (SIGNALP), tmhmm (TMHMM), SSF54001 (SUPERFAMILY)	-	yes	-	-	-	1
gi|120679|	RecName: Full=Glyceraldehyde-3-phosphate dehydrogenase, glycosomal; Short=GAPDH	glyceraldehyde 3-phosphate	C:glycosome; F:NAD binding; P:glycolysis; F:glyceraldehyde-3-phosphate dehydrogenase (NAD+) (phosphorylating) activity; P:oxidation-reduction process; F:NADP binding	EC:1.2.1.12	IPR006424; IPR016040; IPR020828; IPR020829; IPR020830; IPR020831; G3DSA:3.30.360.10 (GENE3D), SSF51735 (SUPERFAMILY), SSF55347 (SUPERFAMILY)	-	-	yes	-	yes	0
gi|122061|	RecName: Full=Histone H2B	histone h2b	C:nucleosome; F:DNA binding; P:nucleosome assembly; C:nucleus; F:protein heterodimerization activity	-	IPR000558; IPR007125; IPR009072	-	-	yes	-	yes	0
gi|123603|	RecName: Full=Heat shock 70 kDa protein	heat shock protein 70	P:protein folding; F:ATP binding; P:response to stress	-	IPR013126; IPR018181; G3DSA:1.20.1270.10 (GENE3D), G3DSA:2.60.34.10 (GENE3D), G3DSA:3.30.30.30 (GENE3D), G3DSA:3.30.420.40 (GENE3D), G3DSA:3.90.640.10 (GENE3D), PTHR19375 (PANTHER), SSF100920 (SUPERFAMILY), SSF100934 (SUPERFAMILY), SSF53067 (SUPERFAMILY)	-	-	-	-	yes	0
gi|123667|	RecName: Full=Heat shock-like 85 kDa protein	heat shock protein 83-1	P:response to unfolded protein; C:centrosome; F:ATP binding; F:unfolded protein binding; P:protein refolding; F:ATPase activity, coupled; P:response to heat	-	IPR001404; IPR003594; IPR019805; IPR020568; IPR020575; PF13589 (PFAM), SSF110942 (SUPERFAMILY)	-	-	-	-	-	0
gi|12643703|	RecName: Full=Proteasome subunit alpha type-1; AltName: Full=Proteasome 29 kDa subunit; AltName: Full=TCPR29	proteasome alpha 1 subunit	C:cytoplasm; C:proteasome core complex, alpha-subunit complex; P:ubiquitin-dependent protein catabolic process; C:nucleus; F:threonine-type endopeptidase activity	EC:3.4.25.0	IPR000426; IPR001353; IPR023332; G3DSA:3.60.20.10 (GENE3D), PTHR11599 (PANTHER), PTHR11599:SF12 (PANTHER), SSF56235 (SUPERFAMILY)	-	-	-	-	-	0
gi|129279126|	trans-sialidase-like protein [Trypanosoma cruzi]	trans-	F:exo-alpha-sialidase activity; P:pathogenesis	EC:3.2.1.18	IPR008377; IPR008985; IPR011040; IPR013320; IPR021287; PF13385 (PFAM), PF13859 (PFAM)	yes	-	yes	yes	yes	0
gi|13346428|	co-chaperone protein [Trypanosoma cruzi]	chaperone protein dnaj	P:protein refolding; F:unfolded protein binding; P:response to unfolded protein; F:heat shock protein binding	-	IPR001623; IPR002939; IPR003095; IPR008971; IPR018253; G3DSA:2.60.260.20 (GENE3D), PTHR24077 (PANTHER), PTHR24077:SF13 (PANTHER)	-	-	-	-	yes	0
gi|13488615|	iron superoxide dismutase A [Trypanosoma cruzi]	superoxide dismutase a	F:metal ion binding; P:superoxide metabolic process; F:superoxide dismutase activity; P:oxidation-reduction process	EC:1.15.1.1	IPR001189; IPR019831; IPR019832; PTHR11404:SF8 (PANTHER), SignalP-NN(euk) (SIGNALP)	-	-	-	-	yes	0
gi|13506836|	pyruvate phosphate dikinase [Trypanosoma cruzi]	pyruvate phosphate dikinase	F:ligase activity; C:glycosome; F:pyruvate, phosphate dikinase activity; F:kinase activity; P:phosphorylation; F:ATP binding; P:pyruvate metabolic process	EC:2.7.9.1	IPR002192; IPR010121; IPR013815; G3DSA:1.20.80.30 (GENE3D), PTHR22931 (PANTHER), SSF56059 (SUPERFAMILY)	-	-	-	-	-	0
gi|1389837|	complement regulatory protein [Trypanosoma cruzi]	trans-sialidase	F:exo-alpha-sialidase activity; P:pathogenesis	EC:3.2.1.18	IPR008377; IPR008985; IPR011040; IPR013320; IPR021287; PF13385 (PFAM), PF13859 (PFAM), PS51257 (PROFILE), SignalP-NN(euk) (SIGNALP), tmhmm (TMHMM)	yes	yes	-	-	-	0
gi|14279174|	aldo/keto reductase [Trypanosoma cruzi]	prostaglandin f synthase	P:oxidation-reduction process; F:aldo-keto reductase (NADP) activity	-	IPR001395; IPR018170; IPR020471; IPR023210; PTHR11732:SF34 (PANTHER)	-	-	yes	-	-	0
gi|14600010|	trypanothione reductase [Trypanosoma cruzi]	trypanothione reductase	F:trypanothione-disulfide reductase activity; P:cell redox homeostasis; F:flavin adenine dinucleotide binding; C:cytoplasm; P:oxidation-reduction process; F:disulfide oxidoreductase activity	EC:1.8.1.12	IPR001864; IPR004099; IPR012999; IPR013027; IPR016156; IPR023753; PR00411 (PRINTS), G3DSA:3.50.50.60 (GENE3D), PTHR22912 (PANTHER), PTHR22912:SF27 (PANTHER), SSF51905 (SUPERFAMILY), SSF51971 (SUPERFAMILY)	yes	-	yes	-	-	0
gi|14600012|	trypanothione reductase [Trypanosoma cruzi]	trypanothione reductase	F:trypanothione-disulfide reductase activity; P:cell redox homeostasis; F:flavin adenine dinucleotide binding; C:cytoplasm; P:oxidation-reduction process; F:disulfide oxidoreductase activity	EC:1.8.1.12	IPR001864; IPR004099; IPR012999; IPR013027; IPR016156; IPR023753; PR00411 (PRINTS), G3DSA:3.50.50.60 (GENE3D), PTHR22912 (PANTHER), PTHR22912:SF27 (PANTHER), SSF51905 (SUPERFAMILY), SSF51971 (SUPERFAMILY)	yes	-	yes	-	-	0
gi|148251370|	surface protein-2 [Trypanosoma cruzi]	surface protein-2	F:exo-alpha-sialidase activity; P:pathogenesis	EC:3.2.1.18	IPR008377; IPR008985; IPR011040; IPR013320; PF13385 (PFAM), PF13859 (PFAM)	-	-	yes	yes	yes	1
gi|148251378|	surface protein-2 [Trypanosoma cruzi]	trans-sialidase	F:exo-alpha-sialidase activity; P:pathogenesis	EC:3.2.1.18	IPR008377; IPR008985; IPR011040; IPR013320; PF13859 (PFAM)	yes	-	yes	-	yes	1
gi|151558834|	putative complement regulatory protein [Trypanosoma cruzi]	complement regulatory protein	F:exo-alpha-sialidase activity; P:pathogenesis	EC:3.2.1.18	IPR008985; IPR013320; IPR021287; PF13385 (PFAM)	yes	-	-	yes	yes	0
gi|151558836|	putative complement regulatory protein [Trypanosoma cruzi]	complement regulatory protein	F:exo-alpha-sialidase activity; P:pathogenesis	EC:3.2.1.18	IPR008985; IPR013320; IPR021287; PF13385 (PFAM)	yes	-	yes	yes	yes	0
gi|151558838|	putative complement regulatory protein [Trypanosoma cruzi]	complement regulatory protein	F:exo-alpha-sialidase activity; P:pathogenesis	EC:3.2.1.18	IPR008377; IPR008985; IPR013320; IPR021287; PF13385 (PFAM)	yes	-	-	yes	yes	0
gi|151558844|	putative complement regulatory protein [Trypanosoma cruzi]	complement regulatory protein	F:exo-alpha-sialidase activity; P:pathogenesis	EC:3.2.1.18	IPR008377; IPR008985; IPR013320; IPR021287; PF13385 (PFAM)	yes	-	-	yes	yes	0
gi|151558846|	putative FL-160-CRP protein [Trypanosoma cruzi]	fl-160-crp protein	F:exo-alpha-sialidase activity; P:pathogenesis	EC:3.2.1.18	IPR008377; IPR008985; IPR011040; IPR013320; PF13385 (PFAM), PF13859 (PFAM)	-	-	-	yes	yes	0
gi|151558848|	putative FL-160-CRP protein [Trypanosoma cruzi]	fl-160-crp protein	F:exo-alpha-sialidase activity; P:pathogenesis	EC:3.2.1.18	IPR008377; IPR008985; IPR011040; IPR013320; PF13385 (PFAM), PF13859 (PFAM)	-	-	-	yes	yes	0
gi|151558850|	putative FL-160-CRP protein [Trypanosoma cruzi]	fl-160-crp protein	F:exo-alpha-sialidase activity; P:pathogenesis	EC:3.2.1.18	IPR008377; IPR008985; IPR011040; IPR013320; PF13385 (PFAM), PF13859 (PFAM)	-	-	-	yes	yes	0
gi|151558852|	putative FL-160-CRP protein [Trypanosoma cruzi]	fl-160-crp protein	F:exo-alpha-sialidase activity; P:pathogenesis	EC:3.2.1.18	IPR008377; IPR008985; IPR011040; IPR013320; PF13385 (PFAM), PF13859 (PFAM)	-	-	-	yes	yes	0
gi|151558854|	putative FL-160-CRP protein [Trypanosoma cruzi]	fl-160-crp protein	F:exo-alpha-sialidase activity; P:pathogenesis	EC:3.2.1.18	IPR008377; IPR008985; IPR011040; IPR013320; PF13385 (PFAM), PF13859 (PFAM)	-	-	-	yes	yes	0
gi|151558860|	putative FL-160-CRP protein [Trypanosoma cruzi]	fl-160-crp protein	F:exo-alpha-sialidase activity; P:pathogenesis	EC:3.2.1.18	IPR008377; IPR008985; IPR011040; IPR013320; PF13385 (PFAM), PF13859 (PFAM)	-	-	-	yes	yes	0
gi|152212387|	P21 [Trypanosoma cruzi]	trypanosoma cruzi p21	-		no IPS match	-	yes	-	-	-	0
gi|154347421|	glycoprotein 82 kDa [Trypanosoma cruzi]	glycoprotein 82 kda	F:exo-alpha-sialidase activity; P:pathogenesis	EC:3.2.1.18	IPR008377; IPR008985; IPR011040; IPR013320; IPR021287; PF13385 (PFAM), PF13859 (PFAM)	yes	-	yes	yes	yes	0
gi|154347427|	glycoprotein 82 kDa [Trypanosoma cruzi]	glycoprotein 82 kda	F:exo-alpha-sialidase activity; P:pathogenesis	EC:3.2.1.18	IPR008377; IPR008985; IPR011040; IPR013320; IPR021287; PF13385 (PFAM), PF13859 (PFAM)	yes	-	yes	yes	yes	0
gi|154347429|	glycoprotein 82 kDa [Trypanosoma cruzi]	glycoprotein 82 kda	F:exo-alpha-sialidase activity; P:pathogenesis	EC:3.2.1.18	IPR008377; IPR008985; IPR011040; IPR013320; IPR021287; PF13385 (PFAM), PF13859 (PFAM)	yes	-	yes	yes	yes	0
gi|154347433|	glycoprotein 82 kDa [Trypanosoma cruzi]	glycoprotein 82 kda	F:exo-alpha-sialidase activity; P:pathogenesis	EC:3.2.1.18	IPR008377; IPR008985; IPR011040; IPR013320; IPR021287; PF13385 (PFAM), PF13859 (PFAM)	yes	-	yes	yes	yes	0
gi|159137078|	transaldolase [Trypanosoma cruzi]	transaldolase	C:cytoplasm; F:sedoheptulose-7-phosphate:D-glyceraldehyde-3-phosphate glyceronetransferase activity; P:pentose-phosphate shunt	EC:2.2.1.2	IPR001585; IPR004730; IPR013785; IPR018225; SSF51569 (SUPERFAMILY)	-	-	-	-	-	0
gi|159157547|	glycosomal glyceraldehyde-3-phosphate dehydrogenase [Trypanosoma cruzi]	glyceraldehyde 3-phosphate	C:glycosome; F:NAD binding; P:glycolysis; F:glyceraldehyde-3-phosphate dehydrogenase (NAD+) (phosphorylating) activity; P:oxidation-reduction process; F:NADP binding	EC:1.2.1.12	IPR006424; IPR016040; IPR020828; IPR020829; IPR020830; IPR020831; G3DSA:3.30.360.10 (GENE3D), SSF51735 (SUPERFAMILY), SSF55347 (SUPERFAMILY)	-	-	-	yes	yes	0
gi|162117|	heat shock protein HSP70 [Trypanosoma cruzi]	heat shock protein 70	P:protein folding; F:ATP binding; P:response to stress	-	IPR013126; IPR018181; G3DSA:1.20.1270.10 (GENE3D), G3DSA:2.60.34.10 (GENE3D), G3DSA:3.30.30.30 (GENE3D), G3DSA:3.30.420.40 (GENE3D), G3DSA:3.90.640.10 (GENE3D), PTHR19375 (PANTHER), SSF100920 (SUPERFAMILY), SSF100934 (SUPERFAMILY), SSF53067 (SUPERFAMILY)	-	-	-	-	yes	0
gi|162179|	major paraflagellar rod protein [Trypanosoma cruzi]	69 kda paraflagellar rod protein	C:cytoskeleton; F:calmodulin binding; C:cytoplasm; P:forward locomotion; C:microtubule-based flagellum; C:cilium; P:cellular component movement	-	IPR007824	-	-	yes	-	-	0
gi|162268|	sialidase [Trypanosoma cruzi]	trans-sialidase	P:metabolic process; F:exo-alpha-sialidase activity; P:pathogenesis	EC:3.2.1.18	IPR008377; IPR008985; IPR011040; IPR013320; IPR021287; PF13385 (PFAM), PF13859 (PFAM)	yes	-	-	yes	yes	0
gi|162315|	trypomastigote surface glycoprotein [Trypanosoma cruzi]	trans-	F:exo-alpha-sialidase activity; P:pathogenesis	EC:3.2.1.18	IPR008377; IPR008985; IPR011040; IPR013320; IPR021287; PF13385 (PFAM), PF13859 (PFAM), SignalP-NN(euk) (SIGNALP), tmhmm (TMHMM)	yes	yes	-	-	-	1
gi|1781355|	histone H2A [Trypanosoma cruzi]	histone h2a	C:nucleosome; F:DNA binding; P:nucleosome assembly; C:nucleus; F:protein heterodimerization activity	-	IPR002119; IPR007125; IPR009072; PTHR23430 (PANTHER)	-	-	yes	-	yes	0
gi|1800107|	elongation factor 2 [Trypanosoma cruzi]	elongation factor 2	F:translation elongation factor activity; P:translational elongation; P:GTP catabolic process; F:GTPase activity; F:GTP binding	-	IPR000640; IPR000795; IPR004161; IPR005225; IPR005517; IPR009000; IPR009022; IPR014721; IPR020568; G3DSA:2.40.30.10 (GENE3D), G3DSA:3.30.70.870 (GENE3D), G3DSA:3.40.50.300 (GENE3D), G3DSA:3.90.1430.10 (GENE3D), PTHR23115 (PANTHER), PTHR23115:SF4 (PANTHER), SSF52540 (SUPERFAMILY)	-	-	-	-	-	0
gi|18568141|	beta tubulin 2.3 [Trypanosoma cruzi]	beta tubulin	C:microtubule; P:protein polymerization; P:microtubule cytoskeleton organization; P:GTP catabolic process; P:microtubule-based movement; P:cellular component movement; F:GTPase activity; F:structural constituent of cytoskeleton; C:cytoplasm; F:GTP binding	-	IPR000217; IPR002453; IPR003008; IPR008280; IPR013838; IPR017975; IPR018316; IPR023123	-	-	yes	-	-	0
gi|189396135|	aldo-keto reductase [Trypanosoma cruzi]	prostaglandin f synthase	P:oxidation-reduction process; F:aldo-keto reductase (NADP) activity	-	IPR001395; IPR018170; IPR020471; IPR023210; PTHR11732:SF34 (PANTHER)	-	-	yes	-	-	0
gi|19171158|	tryparedoxin [Trypanosoma cruzi]	tryparedoxin	C:cytoplasm; F:antioxidant activity; F:disulfide oxidoreductase activity; P:hydrogen peroxide catabolic process; P:cell redox homeostasis; P:oxidation-reduction process	-	IPR012336; PTHR13871 (PANTHER), PF13905 (PFAM)	-	-	yes	-	yes	0
gi|19263257|	Tcc1i14-1.1 [Trypanosoma cruzi]	surface protease	C:membrane; F:metalloendopeptidase activity; P:cell adhesion; P:proteolysis; F:zinc ion binding	EC:3.4.24.0	IPR001577; IPR021287; G3DSA:2.10.55.10 (GENE3D), G3DSA:2.30.34.10 (GENE3D), G3DSA:3.10.170.20 (GENE3D), G3DSA:3.90.132.10 (GENE3D), PTHR10942:SF0 (PANTHER), tmhmm (TMHMM), SSF55486 (SUPERFAMILY)	yes	-	yes	-	yes	0
gi|193299649|	trans-sialidase [Trypanosoma cruzi]	trans-sialidase	F:exo-alpha-sialidase activity; P:pathogenesis	EC:3.2.1.18	IPR008377; IPR008985; IPR011040; IPR013320; PF13385 (PFAM), PF13859 (PFAM)	-	-	-	yes	yes	0
gi|193299657|	trans-sialidase [Trypanosoma cruzi]	trans-sialidase	F:exo-alpha-sialidase activity; P:pathogenesis	EC:3.2.1.18	IPR008377; IPR008985; IPR011040; IPR013320; PF13385 (PFAM), PF13859 (PFAM)	-	-	yes	yes	yes	0
gi|19424451|	Tcc2i18.3 [Trypanosoma cruzi]	AC104504_3Tcc2i18.3 [Trypanosoma cruzi]	-		IPR012457	-	-	-	-	-	0
gi|19549237|	Tcc1j12.4 [Trypanosoma cruzi]	trans-sialidase	F:exo-alpha-sialidase activity; P:pathogenesis	EC:3.2.1.18	IPR008377; IPR008985; IPR011040; IPR013320; IPR021287; PF13385 (PFAM), PF13859 (PFAM), SignalP-NN(euk) (SIGNALP), tmhmm (TMHMM)	yes	-	-	yes	yes	2
gi|19549240|	Tcc1j12.7 [Trypanosoma cruzi]	mucin-associated surface protein	-		no IPS match	-	yes	-	-	-	0
gi|205278868|	heat shock protein 70 [Trypanosoma cruzi]	heat shock protein 70	P:protein folding; F:ATP binding; P:response to stress	-	IPR013126; IPR018181; G3DSA:1.20.1270.10 (GENE3D), G3DSA:2.60.34.10 (GENE3D), G3DSA:3.30.30.30 (GENE3D), G3DSA:3.30.420.40 (GENE3D), G3DSA:3.90.640.10 (GENE3D), PTHR19375 (PANTHER), SSF100920 (SUPERFAMILY), SSF100934 (SUPERFAMILY), SSF53067 (SUPERFAMILY)	-	-	-	-	-	0
gi|205278870|	mitochondrial heat shock [Trypanosoma cruzi]	heat shock 70 kda mitochondrial	P:DNA replication; P:protein folding; P:response to stress; C:kinetoplast; F:ATP binding; F:unfolded protein binding	-	IPR012725; IPR013126; IPR018181; G3DSA:1.20.1270.10 (GENE3D), G3DSA:2.60.34.10 (GENE3D), G3DSA:3.30.30.30 (GENE3D), G3DSA:3.30.420.40 (GENE3D), G3DSA:3.90.640.10 (GENE3D), PTHR19375 (PANTHER), PTHR19375:SF1 (PANTHER), SSF100920 (SUPERFAMILY), SSF100934 (SUPERFAMILY), SSF53067 (SUPERFAMILY)	-	-	-	-	yes	0
gi|205278876|	amastigote surface protein 4 [Trypanosoma cruzi]	trans-sialidase	F:exo-alpha-sialidase activity; P:pathogenesis	EC:3.2.1.18	IPR008377; IPR008985; IPR011040; IPR013320; PF13385 (PFAM), PF13859 (PFAM)	-	-	-	yes	yes	0
gi|205278886|	elongation factor alpha G5 [Trypanosoma cruzi]	elongation factor 1-alpha	F:translation elongation factor activity; P:translational elongation; P:GTP catabolic process; F:GTPase activity; C:cytoplasm; F:GTP binding	-	IPR000795; IPR004160; IPR004161; IPR004539; IPR009000; IPR009001; G3DSA:2.40.30.10 (GENE3D), G3DSA:3.40.50.300 (GENE3D), PTHR23115 (PANTHER), PTHR23115:SF37 (PANTHER), SSF52540 (SUPERFAMILY)	-	-	-	-	-	0
gi|21321389|	surface glycoprotein GP90 [Trypanosoma cruzi]	trans-sialidase	F:exo-alpha-sialidase activity; C:mitochondrion; P:pathogenesis	EC:3.2.1.18	IPR008377; IPR008985; IPR011040; IPR013320; PF13385 (PFAM), PF13859 (PFAM), tmhmm (TMHMM)	-	-	yes	yes	yes	1
gi|2149612|	iron superoxide dismutase B [Trypanosoma cruzi]	iron superoxide dismutase	F:metal ion binding; P:superoxide metabolic process; F:superoxide dismutase activity; P:oxidation-reduction process	EC:1.15.1.1	IPR001189; IPR019831; IPR019832; IPR019833; PTHR11404:SF8 (PANTHER)	-	-	-	yes	yes	0
gi|22209012|	surface antigen PHGST#5 [Trypanosoma cruzi]	trans-sialidase	F:exo-alpha-sialidase activity; P:pathogenesis	EC:3.2.1.18	IPR008377; IPR008985; IPR011040; IPR013320; PF13385 (PFAM), PF13859 (PFAM)	-	-	-	yes	yes	0
gi|222354608|	antigen [Trypanosoma cruzi]	calpain-like cysteine peptidase	C:intracellular; P:proteolysis; F:calcium-dependent cysteine-type endopeptidase activity	-	no IPS match	-	-	yes	-	-	0
gi|2226088|	Par3 [Trypanosoma cruzi]	73 kda paraflagellar rod protein	C:cytoskeleton; F:calmodulin binding; C:cytoplasm; P:forward locomotion; C:microtubule-based flagellum; C:cilium; P:cellular component movement	-	IPR007824	-	-	yes	-	-	0
gi|229463112|	DNA polymerase beta [Trypanosoma cruzi]	mitochondrial dna polymerase beta	F:DNA-directed DNA polymerase activity; P:DNA repair; F:DNA binding	EC:2.7.7.7	IPR002008; IPR002054; IPR003583; IPR010996; IPR018944; G3DSA:1.10.150.20 (GENE3D), G3DSA:3.30.210.10 (GENE3D), G3DSA:3.30.460.10 (GENE3D), PTHR11276 (PANTHER), PTHR11276:SF14 (PANTHER), SSF81301 (SUPERFAMILY)	-	-	yes	-	-	0
gi|23452221|	amastigote cytoplasmic antigen [Trypanosoma cruzi]	trans-	F:exo-alpha-sialidase activity; P:pathogenesis	EC:3.2.1.18	IPR008377; IPR008985; IPR011040; IPR013320; IPR021287; PF13385 (PFAM), tmhmm (TMHMM)	yes	-	yes	-	yes	0
gi|2623612|	mucin-like protein [Trypanosoma cruzi]	mucin-like protein	-		IPR000458; SignalP-NN(euk) (SIGNALP), tmhmm (TMHMM)	-	yes	-	-	-	1
gi|28195111|	protein kinase A regulatory subunit [Trypanosoma cruzi]	protein kinase a regulatory subunit	P:regulation of protein phosphorylation; F:protein kinase activity; F:cAMP-dependent protein kinase regulator activity; C:cAMP-dependent protein kinase complex	-	IPR000595; IPR002373; IPR014710; IPR018488; IPR018490; G3DSA:3.80.10.10 (GENE3D), PTHR11635 (PANTHER), PTHR11635:SF6 (PANTHER), SSF52047 (SUPERFAMILY)	-	-	-	-	-	0
gi|284180153|	amastigote surface protein-2 [Trypanosoma cruzi]	surface protein-2	F:exo-alpha-sialidase activity; P:pathogenesis	EC:3.2.1.18	IPR008377; IPR008985; IPR011040; IPR013320; PF13385 (PFAM), PF13859 (PFAM), PS00142 (PROSITE)	-	-	yes	yes	yes	1
gi|2981057|	sialidase homolog [Trypanosoma cruzi]	trans-	F:exo-alpha-sialidase activity; P:pathogenesis	EC:3.2.1.18	IPR008377; IPR008985; IPR011040; IPR013320; PF13859 (PFAM), SignalP-NN(euk) (SIGNALP), tmhmm (TMHMM)	yes	yes	-	-	-	1
gi|2981059|	sialidase homolog [Trypanosoma cruzi]	trans-	F:exo-alpha-sialidase activity; P:pathogenesis	EC:3.2.1.18	IPR008377; IPR008985; IPR011040; IPR013320; PF13859 (PFAM), SignalP-NN(euk) (SIGNALP), tmhmm (TMHMM)	-	yes	-	-	-	1
gi|3023478|	RecName: Full=Chaperonin HSP60, mitochondrial; Short=Protein Cpn60; AltName: Full=Heat shock protein 60; AltName: Full=groEL protein; Flags: Precursor	chaperonin mitochondrial precursor	P:protein refolding; P:protein import into mitochondrial matrix; P:protein complex assembly; F:ATP binding; C:mitochondrial matrix; F:unfolded protein binding; P:response to stress	-	IPR001844; IPR002423; IPR018370; G3DSA:1.10.560.10 (GENE3D), G3DSA:3.50.7.10 (GENE3D), PTHR11353:SF9 (PANTHER), SSF52029 (SUPERFAMILY)	-	-	-	-	-	0
gi|302595808|	RecName: Full=Ubiquitin-60S ribosomal protein L40; Contains: RecName: Full=Ubiquitin; Contains: RecName: Full=60S ribosomal protein L40; Flags: Precursor	polyubiquitin	C:ribosome; C:vacuole; P:cellular protein modification process; P:response to UV-B; F:structural constituent of ribosome; P:ubiquitin-dependent protein catabolic process; C:nucleus; P:translation; F:protein binding	-	IPR000626; IPR001975; IPR019954; IPR019955; IPR019956; G3DSA:3.10.20.90 (GENE3D), PTHR10666 (PANTHER), SSF54236 (SUPERFAMILY)	-	-	-	-	-	0
gi|308517184|	putative surface protein TASV-B-09 [Trypanosoma cruzi]	mucin-like glycoprotein	-		no IPS match	yes	yes	-	-	-	0
gi|308517218|	putative surface protein TASV-C-19 [Trypanosoma cruzi]	mucin-like glycoprotein	-		no IPS match	yes	yes	-	-	-	1
gi|308517274|	putative surface protein TASV-C-11 [Trypanosoma cruzi]	surface protein tasv-c-22	-		no IPS match	yes	yes	-	-	-	0
gi|322812882|	mucin-associated surface protein (MASP), putative [Trypanosoma cruzi]	mucin-associated surface protein	-		no IPS match	yes	-	-	yes	yes	0
gi|322812912|	histone H3, putative [Trypanosoma cruzi]	histone h3	C:nucleosome; F:DNA binding; P:nucleosome assembly; C:nucleus; F:protein heterodimerization activity	-	IPR000164; IPR007125; IPR009072	-	-	yes	-	yes	0
gi|322812986|	hypothetical protein TCSYLVIO_10599 [Trypanosoma cruzi]	hypothetical protein TCSYLVIO_008959, partial [Trypanosoma cruzi]	F:nucleic acid binding	-	IPR002775; G3DSA:3.30.110.20 (GENE3D), PTHR13516 (PANTHER), SSF82704 (SUPERFAMILY)	-	-	yes	-	-	0
gi|322813050|	trans-sialidase, putative [Trypanosoma cruzi]	trans- partial	F:exo-alpha-sialidase activity; P:pathogenesis	EC:3.2.1.18	IPR008377; IPR008985; IPR011040; IPR013320; PF13385 (PFAM)	-	-	-	yes	yes	0
gi|322813056|	trans-sialidase, putative [Trypanosoma cruzi]	trans-sialidase	F:transferase activity; P:metabolic process; F:exo-alpha-sialidase activity; P:pathogenesis	EC:3.2.1.18	IPR008377; IPR008985; IPR011040; IPR013320; PF13385 (PFAM)	-	-	yes	yes	yes	0
gi|322813075|	trans-sialidase, putative [Trypanosoma cruzi]	trans-	F:exo-alpha-sialidase activity; P:pathogenesis	EC:3.2.1.18	IPR008377; IPR008985; IPR011040; IPR013320; PF13859 (PFAM)	-	-	-	yes	yes	0
gi|322813178|	trans-sialidase, putative [Trypanosoma cruzi]	trans-	F:exo-alpha-sialidase activity; P:pathogenesis	EC:3.2.1.18	IPR008377; IPR008985; IPR011040; IPR013320; PF13859 (PFAM)	-	-	-	yes	yes	0
gi|322813204|	trans-sialidase, putative [Trypanosoma cruzi]	trans-	F:exo-alpha-sialidase activity; P:pathogenesis	EC:3.2.1.18	IPR008377; IPR008985; IPR011040; IPR013320; PF13385 (PFAM), PF13859 (PFAM)	yes	-	-	yes	yes	0
gi|322813290|	trans-sialidase, putative [Trypanosoma cruzi]	trans-	F:exo-alpha-sialidase activity; P:pathogenesis	EC:3.2.1.18	IPR008377; IPR008985; IPR011040; IPR013320; PF13859 (PFAM)	-	-	-	yes	yes	0
gi|322813332|	trans-sialidase, putative [Trypanosoma cruzi]	trans- partial	F:exo-alpha-sialidase activity; P:pathogenesis	EC:3.2.1.18	IPR008377; IPR011040; IPR013320; PF13859 (PFAM)	-	-	-	yes	yes	0
gi|322813410|	trans-sialidase, putative [Trypanosoma cruzi]	trans-	F:exo-alpha-sialidase activity; P:pathogenesis	EC:3.2.1.18	IPR008377; IPR008985; IPR011040; IPR013320; PF13859 (PFAM)	-	-	-	yes	yes	0
gi|322813438|	trans-sialidase, putative [Trypanosoma cruzi]	trans-sialidase	F:exo-alpha-sialidase activity; P:pathogenesis	EC:3.2.1.18	IPR008985; IPR013320; IPR022144	-	-	yes	yes	yes	0
gi|322813546|	trans-sialidase, putative [Trypanosoma cruzi]	trans-	F:exo-alpha-sialidase activity; P:pathogenesis	EC:3.2.1.18	IPR008377; IPR008985; IPR011040; IPR013320; PF13859 (PFAM)	-	-	-	yes	yes	0
gi|322813594|	trans-sialidase, putative [Trypanosoma cruzi]	trans-	F:exo-alpha-sialidase activity; P:pathogenesis	EC:3.2.1.18	IPR008377; IPR011040; IPR013320; PF13859 (PFAM)	-	-	-	yes	yes	0
gi|322813625|	trans-sialidase, putative [Trypanosoma cruzi]	trans-	F:exo-alpha-sialidase activity; P:pathogenesis	EC:3.2.1.18	IPR008377; IPR008985; IPR011040; IPR013320; PF13385 (PFAM)	-	-	-	yes	yes	0
gi|322813629|	surface protease GP63, putative [Trypanosoma cruzi]	surface protease	C:membrane; F:metalloendopeptidase activity; P:cell adhesion; P:proteolysis; F:zinc ion binding	EC:3.4.24.0	IPR001577; G3DSA:2.10.55.10 (GENE3D), G3DSA:3.10.170.20 (GENE3D), G3DSA:3.90.132.10 (GENE3D), PTHR10942:SF0 (PANTHER), SSF55486 (SUPERFAMILY)	-	-	-	-	-	0
gi|322813652|	trans-sialidase, putative [Trypanosoma cruzi]	trans-	F:exo-alpha-sialidase activity; P:pathogenesis	EC:3.2.1.18	IPR011040	-	-	yes	-	yes	1
gi|322813662|	trans-sialidase, putative [Trypanosoma cruzi]	trans-	F:exo-alpha-sialidase activity; P:pathogenesis	EC:3.2.1.18	IPR008377; IPR008985; IPR011040; IPR013320; PF13859 (PFAM)	-	-	-	yes	yes	0
gi|322813765|	trans-sialidase, putative [Trypanosoma cruzi]	trans-	F:exo-alpha-sialidase activity; P:pathogenesis	EC:3.2.1.18	IPR008377; IPR008985; IPR011040; IPR013320; IPR021287; PF13385 (PFAM)	yes	-	-	yes	yes	0
gi|322813856|	trans-sialidase, putative [Trypanosoma cruzi]	trans-sialidase	F:exo-alpha-sialidase activity; P:pathogenesis	EC:3.2.1.18	IPR008377; IPR008985; IPR011040; IPR013320; PF13385 (PFAM), PF13859 (PFAM)	-	-	-	yes	yes	0
gi|322813870|	trans-sialidase, putative [Trypanosoma cruzi]	trans-	F:exo-alpha-sialidase activity; P:pathogenesis	EC:3.2.1.18	IPR008377; IPR008985; IPR011040; IPR013320; PF13385 (PFAM), PF13859 (PFAM)	-	-	-	yes	yes	0
gi|322813881|	trans-sialidase, putative [Trypanosoma cruzi]	trans-	F:exo-alpha-sialidase activity; P:pathogenesis	EC:3.2.1.18	IPR008377; IPR008985; IPR011040; IPR013320; PF13385 (PFAM), PF13859 (PFAM)	-	-	-	yes	yes	0
gi|322813888|	mucin-associated surface protein (MASP), putative [Trypanosoma cruzi]	mucin-associated surface protein	-		no IPS match	yes	-	yes	yes	yes	0
gi|322813892|	trans-sialidase, putative [Trypanosoma cruzi]	trans-	P:metabolic process; F:exo-alpha-sialidase activity; P:pathogenesis	EC:3.2.1.18	IPR008377; IPR008985; IPR011040; IPR013320; PF13385 (PFAM), PF13859 (PFAM)	-	-	yes	yes	yes	0
gi|322813906|	surface protease GP63, putative [Trypanosoma cruzi]	surface protease	C:membrane; F:metalloendopeptidase activity; P:cell adhesion; P:proteolysis; F:zinc ion binding	EC:3.4.24.0	IPR001577; G3DSA:3.10.170.20 (GENE3D), G3DSA:3.90.132.10 (GENE3D), PTHR10942:SF0 (PANTHER), SSF55486 (SUPERFAMILY)	-	-	yes	yes	yes	0
gi|322813944|	trans-sialidase, putative [Trypanosoma cruzi]	trans-	F:exo-alpha-sialidase activity; P:pathogenesis	EC:3.2.1.18	IPR008377; IPR011040; PF13859 (PFAM)	-	-	yes	-	yes	1
gi|322813960|	trans-sialidase, putative [Trypanosoma cruzi]	trans-	F:exo-alpha-sialidase activity; P:pathogenesis	EC:3.2.1.18	IPR011040; PF13859 (PFAM)	-	yes	-	-	-	1
gi|322813966|	surface protease GP63, putative [Trypanosoma cruzi]	surface protease	C:membrane; F:metalloendopeptidase activity; P:cell adhesion; P:proteolysis; F:zinc ion binding	EC:3.4.24.0	IPR001577; IPR021287; G3DSA:2.30.34.10 (GENE3D), SSF55486 (SUPERFAMILY)	yes	-	-	yes	yes	0
gi|322813983|	trans-sialidase, putative [Trypanosoma cruzi]	trans-	F:exo-alpha-sialidase activity; P:pathogenesis	EC:3.2.1.18	IPR008377; IPR011040; PF13859 (PFAM)	-	-	-	yes	yes	0
gi|322813997|	trans-sialidase, putative [Trypanosoma cruzi]	trans-	F:exo-alpha-sialidase activity; P:pathogenesis	EC:3.2.1.18	IPR008377; IPR008985; IPR011040; IPR013320; PF13859 (PFAM)	-	-	-	yes	yes	0
gi|322814018|	trans-sialidase, putative [Trypanosoma cruzi]	trans-	F:exo-alpha-sialidase activity; P:pathogenesis	EC:3.2.1.18	IPR011040; IPR013320; PF13859 (PFAM)	-	-	-	yes	yes	0
gi|322814041|	trans-sialidase, putative [Trypanosoma cruzi]	trans-	F:exo-alpha-sialidase activity; P:pathogenesis	EC:3.2.1.18	IPR008377; IPR008985; IPR011040; IPR013320; PF13385 (PFAM), PF13859 (PFAM)	-	-	-	yes	yes	0
gi|322814050|	trans-sialidase, putative [Trypanosoma cruzi]	trans-	F:exo-alpha-sialidase activity; P:pathogenesis	EC:3.2.1.18	IPR008377; IPR008985; IPR011040; IPR013320; IPR021287; PF13385 (PFAM)	yes	-	-	yes	yes	0
gi|322814077|	trans-sialidase, putative [Trypanosoma cruzi]	trans-	F:exo-alpha-sialidase activity; P:pathogenesis	EC:3.2.1.18	IPR008377; IPR008985; IPR011040; IPR013320; PF13859 (PFAM)	-	-	-	yes	yes	0
gi|322814087|	trans-sialidase, putative [Trypanosoma cruzi]	trans-	F:exo-alpha-sialidase activity; P:pathogenesis	EC:3.2.1.18	IPR008985; IPR011040; IPR013320; PF13859 (PFAM)	-	-	-	yes	yes	0
gi|322814115|	trans-sialidase, putative [Trypanosoma cruzi]	trans- partial	F:exo-alpha-sialidase activity; P:pathogenesis	EC:3.2.1.18	IPR008377; IPR008985; IPR011040; IPR013320; PF13859 (PFAM)	-	-	-	yes	yes	0
gi|322814152|	trans-sialidase, putative [Trypanosoma cruzi]	trans-	F:exo-alpha-sialidase activity; P:pathogenesis	EC:3.2.1.18	IPR008377; IPR011040; PF13859 (PFAM)	-	-	-	yes	yes	0
gi|322814156|	trans-sialidase, putative [Trypanosoma cruzi]	trans-	F:exo-alpha-sialidase activity; P:pathogenesis		IPR008377; IPR011040; PF13859 (PFAM)	-	-	-	yes	yes	0
gi|322814172|	trans-sialidase, putative [Trypanosoma cruzi]	trans-	F:exo-alpha-sialidase activity; P:pathogenesis	EC:3.2.1.18	IPR008377; IPR008985; IPR011040; IPR013320; PF13385 (PFAM), PF13859 (PFAM)	-	-	-	yes	yes	0
gi|322814240|	trans-sialidase, putative [Trypanosoma cruzi]	trans-	F:transferase activity; P:metabolic process; F:exo-alpha-sialidase activity; P:pathogenesis	EC:3.2.1.18	IPR008377; IPR008985; IPR011040; IPR013320; PF13385 (PFAM), PF13859 (PFAM)	-	-	-	yes	yes	0
gi|322814258|	trans-sialidase, putative [Trypanosoma cruzi]	trans-	F:exo-alpha-sialidase activity; P:pathogenesis	EC:3.2.1.18	IPR008377; IPR008985; IPR011040; IPR013320; PF13385 (PFAM), PF13859 (PFAM)	-	-	-	yes	yes	0
gi|322814323|	trans-sialidase, putative [Trypanosoma cruzi]	trans-	F:exo-alpha-sialidase activity; P:pathogenesis	EC:3.2.1.18	IPR008377; IPR008985; IPR011040; IPR013320; PF13859 (PFAM)	-	-	-	yes	yes	0
gi|322814372|	trans-sialidase, putative [Trypanosoma cruzi]	trans-	F:exo-alpha-sialidase activity; P:pathogenesis	EC:3.2.1.18	IPR008377; IPR008985; IPR011040; IPR013320; IPR022144; PF13385 (PFAM), PF13859 (PFAM)	-	-	-	yes	yes	0
gi|322814388|	hypothetical protein TCSYLVIO_10299 [Trypanosoma cruzi]	protein lsm14 a isoform 2	C:cytoplasm	-	IPR010920; IPR025609; IPR025761; IPR025762; IPR025768; PTHR13586 (PANTHER)	-	yes	-	-	-	0
gi|322814390|	trans-sialidase, putative [Trypanosoma cruzi]	trans-	F:exo-alpha-sialidase activity; P:pathogenesis	EC:3.2.1.18	IPR008377; IPR008985; IPR011040; IPR013320; PF13859 (PFAM)	-	-	-	yes	yes	0
gi|322814393|	NADH-dependent fumarate reductase, putative [Trypanosoma cruzi]	nadh-dependent fumarate reductase	P:thiamine biosynthetic process; C:glycosome; F:succinate dehydrogenase activity; F:fumarate reductase (NADH) activity; F:electron carrier activity; P:oxidation-reduction process	EC:1.3.99.1; EC:1.3.1.6	IPR003953; G3DSA:3.50.50.60 (GENE3D), G3DSA:3.90.700.10 (GENE3D), PTHR11632 (PANTHER), PTHR11632:SF3 (PANTHER), SSF51905 (SUPERFAMILY), SSF56425 (SUPERFAMILY)	-	yes	-	-	-	0
gi|322814407|	trans-sialidase, putative [Trypanosoma cruzi]	trans-sialidase	F:exo-alpha-sialidase activity; P:pathogenesis	EC:3.2.1.18	IPR008377; IPR011040; PF13859 (PFAM)	-	-	yes	yes	yes	0
gi|322814488|	hypothetical protein TCSYLVIO_10270 [Trypanosoma cruzi]	hypothetical protein TCSYLVIO_003393 [Trypanosoma cruzi]	-		no IPS match	-	-	-	-	-	0
gi|322814507|	trans-sialidase, putative [Trypanosoma cruzi]	trans-	F:exo-alpha-sialidase activity; P:pathogenesis	EC:3.2.1.18	IPR008377; IPR008985; IPR011040; IPR013320; PF13859 (PFAM)	-	-	-	yes	yes	0
gi|322814508|	trans-sialidase, putative [Trypanosoma cruzi]	trans-	F:exo-alpha-sialidase activity; P:pathogenesis	EC:3.2.1.18	IPR011040; PF13859 (PFAM)	-	-	yes	yes	yes	0
gi|322814518|	trans-sialidase, putative [Trypanosoma cruzi]	trans-	F:exo-alpha-sialidase activity; P:pathogenesis	EC:3.2.1.18	IPR008377; IPR008985; IPR011040; IPR013320; PF13385 (PFAM), PF13859 (PFAM)	-	-	-	yes	yes	0
gi|322814573|	mucin-associated surface protein (MASP), putative [Trypanosoma cruzi]	mucin-associated surface protein	-		no IPS match	-	-	-	yes	yes	1
gi|322814584|	trans-sialidase, putative [Trypanosoma cruzi]	trans-	F:exo-alpha-sialidase activity; P:pathogenesis	EC:3.2.1.18	IPR008377; IPR008985; IPR011040; IPR013320; IPR021287; PF13385 (PFAM), PF13859 (PFAM)	yes	-	-	yes	yes	0
gi|322814663|	trans-sialidase, putative [Trypanosoma cruzi]	trans-	F:exo-alpha-sialidase activity; P:pathogenesis	EC:3.2.1.18	IPR008377; IPR008985; IPR011040; IPR013320; IPR022144; PF13385 (PFAM), PF13859 (PFAM)	-	-	-	yes	yes	0
gi|322814671|	trans-sialidase, putative [Trypanosoma cruzi]	trans- partial	F:exo-alpha-sialidase activity; P:pathogenesis	EC:3.2.1.18	IPR008377; IPR011040; PF13859 (PFAM)	-	-	-	yes	yes	0
gi|322814678|	trans-sialidase, putative [Trypanosoma cruzi]	trans-	F:exo-alpha-sialidase activity; P:pathogenesis	EC:3.2.1.18	IPR008377; IPR008985; IPR011040; IPR013320; PF13385 (PFAM), PF13859 (PFAM)	-	-	-	yes	yes	0
gi|322814684|	trans-sialidase, putative [Trypanosoma cruzi]	trans-	F:exo-alpha-sialidase activity; P:pathogenesis	EC:3.2.1.18	IPR008377; IPR008985; IPR011040; IPR013320; PF13859 (PFAM)	-	yes	-	-	-	1
gi|322814695|	trans-sialidase, putative [Trypanosoma cruzi]	trans-	F:exo-alpha-sialidase activity; P:pathogenesis	EC:3.2.1.18	IPR008377; IPR008985; IPR013320; IPR021287; PF13385 (PFAM)	yes	-	-	yes	yes	0
gi|322814746|	hypothetical protein TCSYLVIO_10199 [Trypanosoma cruzi]	hypothetical protein TCSYLVIO_005575 [Trypanosoma cruzi]	-		no IPS match	-	-	yes	-	-	0
gi|322814755|	trans-sialidase, putative [Trypanosoma cruzi]	trans-sialidase	F:exo-alpha-sialidase activity; P:pathogenesis	EC:3.2.1.18	IPR008377; IPR008985; IPR013320; IPR021287; PF13385 (PFAM)	yes	-	-	yes	yes	0
gi|322814801|	trans-sialidase, putative [Trypanosoma cruzi]	trans-	F:exo-alpha-sialidase activity; P:pathogenesis	EC:3.2.1.18	IPR008377; IPR008985; IPR011040; IPR013320; PF13385 (PFAM), PF13859 (PFAM)	-	-	-	yes	yes	0
gi|322814828|	trans-sialidase, putative [Trypanosoma cruzi]	trans-	F:exo-alpha-sialidase activity; P:pathogenesis	EC:3.2.1.18	IPR008377; IPR008985; IPR011040; IPR013320; PF13859 (PFAM)	-	-	-	yes	yes	0
gi|322814855|	trans-sialidase, putative [Trypanosoma cruzi]	trans-	F:exo-alpha-sialidase activity; P:pathogenesis	EC:3.2.1.18	IPR008377; IPR008985; IPR011040; IPR013320; PF13859 (PFAM)	-	yes	-	-	-	1
gi|322814879|	trans-sialidase, putative [Trypanosoma cruzi]	trans-	F:exo-alpha-sialidase activity; P:pathogenesis		IPR008377; IPR008985; IPR011040; IPR013320; PF13385 (PFAM), PF13859 (PFAM)	-	-	-	yes	yes	0
gi|322814894|	trans-sialidase, putative [Trypanosoma cruzi]	trans-	F:exo-alpha-sialidase activity; P:pathogenesis	EC:3.2.1.18	IPR008985; IPR011040; IPR013320; PF13859 (PFAM)	-	yes	-	-	-	1
gi|322814900|	trans-sialidase, putative [Trypanosoma cruzi]	trans-	F:exo-alpha-sialidase activity; P:pathogenesis	EC:3.2.1.18	IPR008377; IPR008985; IPR011040; IPR013320; IPR021287; IPR022144; PF13385 (PFAM), PF13859 (PFAM)	yes	-	-	yes	yes	0
gi|322814908|	trans-sialidase, putative [Trypanosoma cruzi]	trans-	F:exo-alpha-sialidase activity; P:pathogenesis	EC:3.2.1.18	IPR011040; PF13859 (PFAM)	-	yes	-	-	-	1
gi|322814928|	trans-sialidase, putative [Trypanosoma cruzi]	trans-sialidase	F:exo-alpha-sialidase activity; P:pathogenesis	EC:3.2.1.18	IPR008377; IPR011040; PF13859 (PFAM)	-	yes	-	-	-	1
gi|322814931|	trans-sialidase, putative [Trypanosoma cruzi]	trans-	F:exo-alpha-sialidase activity; P:pathogenesis	EC:3.2.1.18	IPR008377; IPR008985; IPR011040; IPR013320; PF13385 (PFAM), PF13859 (PFAM)	-	yes	-	-	-	1
gi|322814943|	trans-sialidase, putative [Trypanosoma cruzi]	trans-	F:exo-alpha-sialidase activity; P:pathogenesis	EC:3.2.1.18	IPR008377; IPR008985; IPR011040; IPR013320; PF13859 (PFAM)	-	-	-	yes	yes	0
gi|322814947|	trans-sialidase, putative [Trypanosoma cruzi]	trans-sialidase	F:exo-alpha-sialidase activity; P:pathogenesis	EC:3.2.1.18	IPR008377; IPR008985; IPR011040; IPR013320; PF13859 (PFAM)	-	yes	-	-	-	1
gi|322814952|	trans-sialidase, putative [Trypanosoma cruzi]	trans-sialidase	F:exo-alpha-sialidase activity; P:pathogenesis	EC:3.2.1.18	IPR008377; IPR008985; IPR011040; IPR013320; PF13385 (PFAM), PF13859 (PFAM)	-	yes	-	-	-	0
gi|322814961|	trans-sialidase, putative [Trypanosoma cruzi]	trans-sialidase	F:exo-alpha-sialidase activity; P:pathogenesis	EC:3.2.1.18	IPR008377; IPR008985; IPR011040; IPR013320; IPR021287; PF13385 (PFAM), PF13859 (PFAM)	yes	-	yes	yes	yes	1
gi|322814966|	mucin-associated surface protein (MASP), putative [Trypanosoma cruzi]	mucin-associated surface protein	-		no IPS match	yes	yes	-	-	-	0
gi|322814968|	aminopeptidase, putative [Trypanosoma cruzi]	metallo- clan family m17	C:cytoplasm; P:proteolysis; F:manganese ion binding; F:metalloexopeptidase activity; F:aminopeptidase activity	EC:3.4.11.0	IPR000819; IPR011356; G3DSA:3.40.50.10590 (GENE3D), G3DSA:3.40.630.10 (GENE3D), PTHR11963 (PANTHER), PTHR11963:SF4 (PANTHER), SSF53187 (SUPERFAMILY)	yes	-	yes	-	-	0
gi|322814989|	trans-sialidase, putative [Trypanosoma cruzi]	trans-	F:exo-alpha-sialidase activity; P:pathogenesis		IPR008377; IPR008985; IPR011040; IPR013320; IPR021287; PF13385 (PFAM), PF13859 (PFAM)	yes	-	-	yes	yes	0
gi|322814994|	trans-sialidase, putative [Trypanosoma cruzi]	trans-	F:exo-alpha-sialidase activity; P:pathogenesis	EC:3.2.1.18	IPR008377; IPR008985; IPR011040; IPR013320; PF13385 (PFAM), PF13859 (PFAM)	-	-	-	yes	yes	0
gi|322815003|	trans-sialidase, putative [Trypanosoma cruzi]	trans-	F:exo-alpha-sialidase activity; P:pathogenesis	EC:3.2.1.18	IPR008377; IPR008985; IPR011040; IPR013320; PF13385 (PFAM), PF13859 (PFAM)	-	-	-	yes	yes	0
gi|322815027|	trans-sialidase, putative [Trypanosoma cruzi]	trans-	F:exo-alpha-sialidase activity; P:pathogenesis	EC:3.2.1.18	IPR008377; IPR008985; IPR011040; IPR013320; PF13859 (PFAM)	-	-	-	yes	yes	0
gi|322815035|	trans-sialidase, putative [Trypanosoma cruzi]	trans-	F:exo-alpha-sialidase activity; P:pathogenesis	EC:3.2.1.18	IPR011040; PF13859 (PFAM)	-	-	-	yes	yes	0
gi|322815045|	trans-sialidase, putative [Trypanosoma cruzi]	trans-	F:exo-alpha-sialidase activity; P:pathogenesis	-	IPR008377; IPR008985; IPR011040; IPR013320; PF13859 (PFAM)	-	-	-	yes	yes	0
gi|322815049|	trans-sialidase, putative [Trypanosoma cruzi]	trans-	F:exo-alpha-sialidase activity; P:pathogenesis	EC:3.2.1.18	IPR008377; IPR008985; IPR011040; IPR013320; IPR021287; IPR022144; PF13385 (PFAM), PF13859 (PFAM)	yes	-	yes	yes	yes	0
gi|322815184|	mitochondrial RNA binding protein, putative [Trypanosoma cruzi]	rna binding protein rbp16	P:RNA modification; P:RNA secondary structure unwinding; F:RNA binding; P:DNA duplex unwinding; F:double-stranded DNA binding; C:mitochondrion; P:regulation of transcription, DNA-dependent; P:response to cold; F:single-stranded DNA binding; C:nucleus	-	IPR002059; IPR011129; IPR012340; IPR016027; PTHR11544 (PANTHER)	-	-	-	yes	yes	0
gi|322815302|	isocitrate dehydrogenase [NADP], mitochondrial precursor, putative [Trypanosoma cruzi]	mitochondrial isocitrate dehydrogenase	F:NAD binding; F:isocitrate dehydrogenase (NADP+) activity; F:magnesium ion binding; P:tricarboxylic acid cycle; P:isocitrate metabolic process; C:mitochondrion	EC:1.1.1.42	IPR004790; IPR019818; IPR024084; SSF53659 (SUPERFAMILY)	-	-	-	-	-	0
gi|322815446|	triosephosphate isomerase, putative [Trypanosoma cruzi]	triosephosphate isomerase	P:fatty acid biosynthetic process; P:pentose-phosphate shunt; F:triose-phosphate isomerase activity; P:glycolysis; P:gluconeogenesis; C:glycosome	EC:5.3.1.1	IPR000652; IPR013785; IPR020861	-	-	-	-	-	2
gi|322815479|	ATPase beta subunit, putative [Trypanosoma cruzi]	atpase beta subunit	P:plasma membrane ATP synthesis coupled proton transport; F:hydrogen-exporting ATPase activity, phosphorylative mechanism; F:hydrogen ion transporting ATP synthase activity, rotational mechanism; C:mitochondrial proton-transporting ATP synthase complex, catalytic core F(1); F:ATP binding; F:proton-transporting ATPase activity, rotational mechanism; P:ATP hydrolysis coupled proton transport; F:GTP…	EC:3.6.3.6	IPR000194; IPR000793; IPR003593; IPR004100; IPR005722; IPR024034; G3DSA:2.40.10.170 (GENE3D), G3DSA:3.40.50.300 (GENE3D), PTHR15184 (PANTHER), SSF52540 (SUPERFAMILY)	-	-	-	-	-	0
gi|322815486|	eukaryotic initiation factor 5a, putative [Trypanosoma cruzi]	eukaryotic initiation factor 5a	F:translation initiation factor activity; P:translational initiation; F:translation elongation factor activity; P:translational frameshifting; P:peptidyl-lysine modification to hypusine; P:positive regulation of translational termination; F:ribosome binding; F:protein binding; P:positive regulation of translational elongation; C:cytoplasm	-	IPR001884; IPR008991; IPR012340; IPR013185; IPR014722; IPR016027; IPR019769; IPR020189	-	-	-	yes	yes	0
gi|322815489|	protein phosphatase, putative [Trypanosoma cruzi]	protein phosphatase	P:protein dephosphorylation; F:metal ion binding; F:protein serine/threonine phosphatase activity; C:protein serine/threonine phosphatase complex	-	IPR000222; IPR001932; IPR015655; PTHR13832:SF149 (PANTHER)	-	-	-	-	-	0
gi|322815638|	cyclophilin A [Trypanosoma cruzi]	cyclophilin a	P:protein folding; P:protein peptidyl-prolyl isomerization; C:cytosol; F:peptidyl-prolyl cis-trans isomerase activity; C:flagellum	EC:5.2.1.8	IPR002130; IPR020892; IPR024936; PTHR11071 (PANTHER)	-	-	-	-	yes	0
gi|322815641|	isocitrate dehydrogenase, putative [Trypanosoma cruzi]	isocitrate dehydrogenase	F:NAD binding; F:isocitrate dehydrogenase (NADP+) activity; F:magnesium ion binding; P:tricarboxylic acid cycle; P:isocitrate metabolic process	EC:1.1.1.42	IPR004790; IPR019818; IPR024084; SSF53659 (SUPERFAMILY)	-	-	-	-	-	0
gi|322815663|	trans-sialidase, putative [Trypanosoma cruzi]	trans-	F:exo-alpha-sialidase activity; P:pathogenesis	EC:3.2.1.18	IPR008377; IPR011040; PF13859 (PFAM)	-	-	-	yes	yes	0
gi|322815675|	trans-sialidase, putative [Trypanosoma cruzi]	trans-	F:exo-alpha-sialidase activity; P:pathogenesis	EC:3.2.1.18	IPR008377; IPR008985; IPR011040; IPR013320; PF13385 (PFAM), PF13859 (PFAM)	-	-	-	yes	yes	0
gi|322815687|	trans-sialidase, putative [Trypanosoma cruzi]	trans-	F:exo-alpha-sialidase activity; P:pathogenesis	EC:3.2.1.18	IPR008377; IPR011040; PF13859 (PFAM)	-	-	yes	yes	yes	1
gi|322815689|	trans-sialidase, putative [Trypanosoma cruzi]	trans-	F:exo-alpha-sialidase activity; P:pathogenesis	EC:3.2.1.18	IPR008985; IPR013320	-	-	yes	-	yes	0
gi|322815715|	trans-sialidase, putative [Trypanosoma cruzi]	trans-	F:exo-alpha-sialidase activity; P:pathogenesis	EC:3.2.1.18	IPR008377; IPR008985; IPR011040; IPR013320; PF13859 (PFAM)	-	yes	-	-	-	0
gi|322815717|	trans-sialidase, putative [Trypanosoma cruzi]	trans-	F:exo-alpha-sialidase activity; P:pathogenesis	EC:3.2.1.18	IPR008377; IPR008985; IPR011040; IPR013320; PF13385 (PFAM), PF13859 (PFAM)	-	-	yes	yes	yes	0
gi|322815734|	trans-sialidase, putative [Trypanosoma cruzi]	trans-	F:exo-alpha-sialidase activity; P:pathogenesis	EC:3.2.1.18	IPR011040; PF13859 (PFAM)	-	-	yes	yes	yes	0
gi|322815759|	trans-sialidase, putative [Trypanosoma cruzi]	trans-	F:exo-alpha-sialidase activity; P:pathogenesis	EC:3.2.1.18	IPR008985; IPR013320; IPR021287; IPR022144	yes	-	yes	yes	yes	0
gi|322815761|	trans-sialidase, putative [Trypanosoma cruzi]	trans-	F:exo-alpha-sialidase activity; P:pathogenesis	EC:3.2.1.18	IPR008377; IPR008985; IPR011040; IPR013320; PF13385 (PFAM), PF13859 (PFAM)	-	-	-	yes	yes	0
gi|322815794|	calpain cysteine peptidase, putative [Trypanosoma cruzi]	calpain-like cysteine peptidase	C:intracellular; P:proteolysis; F:calcium-dependent cysteine-type endopeptidase activity	-	IPR001300; IPR015232; IPR022684; G3DSA:3.90.70.10 (GENE3D), PTHR10183 (PANTHER), PTHR10183:SF57 (PANTHER), SSF54001 (SUPERFAMILY)	-	-	-	-	yes	0
gi|322815799|	calpain-like cysteine peptidase, putative [Trypanosoma cruzi]	calpain-like cysteine peptidase	C:intracellular; P:proteolysis; F:calcium-dependent cysteine-type endopeptidase activity	-	IPR001300; IPR015232; IPR022684; G3DSA:3.90.70.10 (GENE3D), PTHR10183 (PANTHER), PTHR10183:SF57 (PANTHER), SSF54001 (SUPERFAMILY)	-	-	-	yes	yes	0
gi|322815816|	trans-sialidase, putative [Trypanosoma cruzi]	trans-	F:exo-alpha-sialidase activity; P:pathogenesis	EC:3.2.1.18	IPR008377; IPR008985; IPR011040; IPR013320; IPR021287; PF13385 (PFAM), PF13859 (PFAM)	yes	yes	-	-	-	0
gi|322815834|	hypothetical protein TCSYLVIO_9492 [Trypanosoma cruzi]	hypothetical protein [Trypanosoma cruzi strain CL Brener]	-		no IPS match	-	-	yes	yes	yes	0
gi|322815950|	phosphoglycerate kinase, putative [Trypanosoma cruzi]	phosphoglycerate kinase	C:glycosome; F:phosphoglycerate kinase activity; P:phosphorylation; F:ATP binding; P:glycolysis	EC:2.7.2.3	IPR001576; IPR015824; IPR015901; IPR015911	-	-	-	-	-	0
gi|322816045|	adenylate kinase, putative [Trypanosoma cruzi]	adenylate kinase	C:cytoplasm; F:adenylate kinase activity; P:nucleotide biosynthetic process; P:phosphorylation; P:nucleobase-containing small molecule interconversion; F:ATP binding	EC:2.7.4.3	IPR000850; G3DSA:3.40.50.300 (GENE3D), PTHR23359:SF30 (PANTHER), SSF52540 (SUPERFAMILY)	-	-	yes	-	-	0
gi|322816170|	trans-sialidase, putative [Trypanosoma cruzi]	trans-	F:exo-alpha-sialidase activity; P:pathogenesis	EC:3.2.1.18	IPR008377; IPR011040; PF13859 (PFAM)	-	-	-	yes	yes	0
gi|322816172|	trans-sialidase, putative [Trypanosoma cruzi]	trans-	F:exo-alpha-sialidase activity; P:pathogenesis	EC:3.2.1.18	IPR008377; IPR008985; IPR011040; IPR013320; PF13859 (PFAM)	-	-	-	yes	yes	0
gi|322816221|	arginine kinase, putative [Trypanosoma cruzi]	arginine kinase	F:ATP binding; P:phosphorylation; F:arginine kinase activity	EC:2.7.3.3	IPR000749; IPR014746; IPR022413; IPR022414; IPR022415; PTHR11547:SF13 (PANTHER), SSF55931 (SUPERFAMILY)	-	-	-	-	-	0
gi|322816239|	40S ribosomal protein S3, putative [Trypanosoma cruzi]	40s ribosomal protein s3	F:structural constituent of ribosome; F:RNA binding; P:ribosome biogenesis; C:cytosolic small ribosomal subunit; P:translation	-	IPR001351; IPR004044; IPR005703; IPR009019; IPR015946; PTHR11760 (PANTHER), PTHR11760:SF9 (PANTHER)	-	-	yes	-	-	0
gi|322816246|	glutamate dehydrogenase, putative [Trypanosoma cruzi]	glutamate dehydrogenase	P:glutamate catabolic process to 2-oxoglutarate; F:glutamate dehydrogenase (NAD+) activity; C:mitochondrion; P:oxidation-reduction process; F:nucleotide binding	EC:1.4.1.2	IPR006096; IPR016040; IPR016210; G3DSA:3.40.192.10 (GENE3D), PTHR11606 (PANTHER), PTHR11606:SF1 (PANTHER), PF05088 (PFAM), SSF51735 (SUPERFAMILY), SSF53223 (SUPERFAMILY)	-	-	-	-	-	0
gi|322816304|	proliferative cell nuclear antigen (PCNA), putative [Trypanosoma cruzi]	proliferative cell nuclear antigen	F:DNA polymerase processivity factor activity; F:DNA binding; P:regulation of DNA replication; C:PCNA complex; C:nucleus	-	IPR000730; IPR022648; IPR022649; IPR022659; G3DSA:3.70.10.10 (GENE3D), PTHR11352:SF0 (PANTHER), SSF55979 (SUPERFAMILY)	-	-	yes	-	-	0
gi|322816363|	proteasome beta-1 subunit, putative [Trypanosoma cruzi]	proteasome beta-1 subunit	P:negative regulation of ubiquitin-protein ligase activity involved in mitotic cell cycle; P:positive regulation of ubiquitin-protein ligase activity involved in mitotic cell cycle; F:threonine-type endopeptidase activity; P:anaphase-promoting complex-dependent proteasomal ubiquitin-dependent protein catabolic process; C:cytoplasm; C:nucleus; C:proteasome core complex, beta-subunit complex	EC:3.4.25.0	IPR000243; IPR001353; IPR016050; IPR023333; G3DSA:3.60.20.10 (GENE3D), PTHR11599 (PANTHER), PTHR11599:SF4 (PANTHER), SSF56235 (SUPERFAMILY)	-	-	yes	yes	yes	0
gi|322816486|	hypothetical protein TCSYLVIO_9079 [Trypanosoma cruzi]	hypothetical protein [Trypanosoma cruzi strain CL Brener]	F:molecular_function; P:biological_process; C:cellular_component		no IPS match	-	-	-	-	-	0
gi|322816535|	trans-sialidase, putative [Trypanosoma cruzi]	trans-	F:exo-alpha-sialidase activity; P:pathogenesis	EC:3.2.1.18	IPR008377; IPR011040; PF13859 (PFAM)	-	yes	-	-	-	1
gi|322816545|	trans-sialidase, putative [Trypanosoma cruzi]	trans-	F:exo-alpha-sialidase activity; P:pathogenesis	EC:3.2.1.18	IPR008377; IPR008985; IPR011040; IPR013320; IPR021287; PF13385 (PFAM), PF13859 (PFAM)	yes	-	yes	yes	yes	1
gi|322816699|	hypothetical protein TCSYLVIO_8934 [Trypanosoma cruzi]	hypothetical protein TCSYLVIO_006800 [Trypanosoma cruzi]	-		no IPS match	-	yes	-	-	-	0
gi|322816762|	trans-sialidase, putative [Trypanosoma cruzi]	trans-	F:exo-alpha-sialidase activity; P:pathogenesis	EC:3.2.1.18	IPR008377; IPR008985; IPR013320; IPR021287; PF13385 (PFAM)	yes	-	-	yes	yes	1
gi|322816771|	trans-sialidase, putative [Trypanosoma cruzi]	trans-sialidase	P:metabolic process; F:exo-alpha-sialidase activity; P:pathogenesis	EC:3.2.1.18	IPR008377; IPR008985; IPR011040; IPR013320; PF13385 (PFAM), PF13859 (PFAM)	-	-	-	-	yes	0
gi|322816773|	trans-sialidase, putative [Trypanosoma cruzi]	trans-	P:metabolic process; F:exo-alpha-sialidase activity; P:pathogenesis	EC:3.2.1.18	IPR008377; IPR008985; IPR013320; IPR021287	yes	-	-	-	yes	0
gi|322816796|	trans-sialidase, putative [Trypanosoma cruzi]	trans-sialidase	F:exo-alpha-sialidase activity; P:pathogenesis	EC:3.2.1.18	IPR008377; IPR008985; IPR011040; IPR013320; PF13385 (PFAM), PF13859 (PFAM)	-	-	-	yes	yes	0
gi|322816798|	trans-sialidase, putative [Trypanosoma cruzi]	trans-	F:exo-alpha-sialidase activity; P:pathogenesis	EC:3.2.1.18	IPR011040; PF13859 (PFAM)	-	yes	-	-	-	0
gi|322816860|	trans-sialidase, putative [Trypanosoma cruzi]	trans-	F:exo-alpha-sialidase activity; P:pathogenesis		IPR008377; IPR008985; IPR011040; IPR013320; IPR021287; PF13385 (PFAM), PF13859 (PFAM)	yes	yes	-	-	-	1
gi|322816909|	trans-sialidase, putative [Trypanosoma cruzi]	trans-	F:exo-alpha-sialidase activity; P:pathogenesis	EC:3.2.1.18	IPR008377; IPR008985; IPR011040; IPR013320; PF13859 (PFAM)	-	-	yes	yes	yes	1
gi|322816928|	trans-sialidase, putative [Trypanosoma cruzi]	trans-	F:exo-alpha-sialidase activity; P:pathogenesis	EC:3.2.1.18	IPR011040; PF13859 (PFAM)	-	yes	-	-	-	1
gi|322817045|	trans-sialidase, putative [Trypanosoma cruzi]	trans-	F:exo-alpha-sialidase activity; P:pathogenesis	EC:3.2.1.18	IPR008377; IPR008985; IPR011040; IPR013320; PF13385 (PFAM), PF13859 (PFAM)	-	-	yes	yes	yes	0
gi|322817073|	trans-sialidase, putative [Trypanosoma cruzi]	trans-	F:exo-alpha-sialidase activity; P:pathogenesis	EC:3.2.1.18	IPR008377; IPR011040; IPR013320; PF13859 (PFAM)	-	-	-	yes	yes	0
gi|322817082|	mucin-associated surface protein (MASP), putative [Trypanosoma cruzi]	mucin-associated surface protein	-		no IPS match	-	yes	-	-	-	0
gi|322817092|	surface protease GP63, putative [Trypanosoma cruzi]	surface protease	C:membrane; F:metalloendopeptidase activity; P:cell adhesion; P:proteolysis; F:zinc ion binding	EC:3.4.24.0	IPR001577; G3DSA:2.10.55.10 (GENE3D), G3DSA:2.30.34.10 (GENE3D), SSF55486 (SUPERFAMILY)	-	-	-	-	yes	0
gi|322817101|	trans-sialidase, putative [Trypanosoma cruzi]	trans-	F:exo-alpha-sialidase activity; P:pathogenesis	EC:3.2.1.18	IPR008377; IPR008985; IPR011040; IPR013320; IPR021287; PF13385 (PFAM), PF13859 (PFAM)	yes	yes	-	-	-	1
gi|322817103|	trans-sialidase, putative [Trypanosoma cruzi]	trans-	F:exo-alpha-sialidase activity; P:pathogenesis	EC:3.2.1.18	IPR008377; IPR008985; IPR011040; IPR013320; IPR021287; PF13385 (PFAM)	yes	-	-	yes	yes	0
gi|322817159|	trans-sialidase, putative [Trypanosoma cruzi]	trans- partial	F:exo-alpha-sialidase activity; P:pathogenesis	EC:3.2.1.18	IPR008377; IPR008985; IPR011040; IPR013320; PF13385 (PFAM), PF13859 (PFAM)	-	-	-	yes	yes	0
gi|322817203|	trans-sialidase, putative [Trypanosoma cruzi]	trans- partial	F:exo-alpha-sialidase activity; P:pathogenesis	EC:3.2.1.18	IPR008377; IPR011040; IPR013320; PF13859 (PFAM)	yes	-	-	yes	yes	0
gi|322817248|	trans-sialidase, putative [Trypanosoma cruzi]	trans- partial	F:exo-alpha-sialidase activity; P:pathogenesis	EC:3.2.1.18	IPR008377; IPR008985; IPR011040; IPR013320; PF13859 (PFAM)	-	-	-	yes	yes	0
gi|322817270|	trans-sialidase, putative [Trypanosoma cruzi]	trans-sialidase	F:exo-alpha-sialidase activity; P:pathogenesis	EC:3.2.1.18	IPR008377; IPR008985; IPR011040; IPR013320; IPR021287; PF13385 (PFAM), PF13859 (PFAM)	yes	-	-	yes	yes	0
gi|322817311|	trans-sialidase, putative [Trypanosoma cruzi]	trans-	F:exo-alpha-sialidase activity; P:pathogenesis		IPR008377; IPR008985; IPR011040; IPR013320; PF13385 (PFAM), PF13859 (PFAM)	-	yes	-	-	-	1
gi|322817366|	trans-sialidase, putative [Trypanosoma cruzi]	trans-sialidase	F:exo-alpha-sialidase activity; P:pathogenesis	EC:3.2.1.18	IPR008377; IPR008985; IPR011040; IPR013320; PF13859 (PFAM)	-	-	-	yes	yes	0
gi|322817436|	trans-sialidase, putative [Trypanosoma cruzi]	trans-	F:exo-alpha-sialidase activity; P:pathogenesis	EC:3.2.1.18	IPR008377; IPR008985; IPR011040; IPR013320; IPR021287; PF13385 (PFAM), PF13859 (PFAM)	yes	-	yes	yes	yes	2
gi|322817464|	trans-sialidase, putative [Trypanosoma cruzi]	trans-sialidase	F:exo-alpha-sialidase activity; P:pathogenesis	EC:3.2.1.18	IPR008377; IPR011040; PF13859 (PFAM)	-	yes	-	-	-	1
gi|322817546|	hypothetical protein TCSYLVIO_8586 [Trypanosoma cruzi]	gamm1 protein	-		IPR003226; PTHR11215:SF0 (PANTHER)	-	-	-	-	-	0
gi|322817614|	trans-sialidase, putative [Trypanosoma cruzi]	trans-	F:exo-alpha-sialidase activity; P:pathogenesis	EC:3.2.1.18	IPR008377; IPR008985; IPR011040; IPR013320; PF13385 (PFAM), PF13859 (PFAM)	-	yes	-	-	-	1
gi|322817748|	trans-sialidase, putative [Trypanosoma cruzi]	trans-	F:exo-alpha-sialidase activity; P:pathogenesis	EC:3.2.1.18	IPR011040	-	-	yes	-	yes	1
gi|322817766|	trans-sialidase, putative [Trypanosoma cruzi]	trans-	F:exo-alpha-sialidase activity; P:pathogenesis	EC:3.2.1.18	IPR008377; IPR008985; IPR011040; IPR013320; IPR022144; PF13859 (PFAM)	-	yes	-	-	-	0
gi|322817830|	succinyl-CoA synthetase alpha subunit, putative [Trypanosoma cruzi]	succinyl- synthetase alpha subunit	P:tricarboxylic acid cycle; F:succinate-CoA ligase (ADP-forming) activity; F:ATP citrate synthase activity; F:succinate-CoA ligase (GDP-forming) activity; F:cofactor binding; F:nucleotide binding	EC:6.2.1.5; EC:2.3.3.8; EC:6.2.1.4	IPR003781; IPR005810; IPR005811; IPR016040; IPR016102; IPR017440; PTHR11117 (PANTHER), PTHR11117:SF0 (PANTHER), SSF51735 (SUPERFAMILY)	-	-	yes	-	-	0
gi|322817894|	3-oxo-5-alpha-steroid 4-dehydrogenase, putative [Trypanosoma cruzi]	3-oxo-5-alpha-steroid 4-	C:integral to membrane; C:cytoplasm; F:oxidoreductase activity, acting on the CH-CH group of donors; P:lipid metabolic process	-	IPR001104; G3DSA:3.10.20.90 (GENE3D), PTHR10556 (PANTHER), PTHR10556:SF28 (PANTHER)	-	yes	-	-	-	5
gi|322817902|	pyruvate dehydrogenase E1 beta subunit, putative [Trypanosoma cruzi]	pyruvate dehydrogenase e1 beta subunit	P:oxidation-reduction process; F:pyruvate dehydrogenase (acetyl-transferring) activity	EC:1.2.4.1	IPR005475; IPR005476; IPR009014; IPR015941; G3DSA:3.40.50.970 (GENE3D), PTHR11624 (PANTHER), PTHR11624:SF11 (PANTHER), SSF52518 (SUPERFAMILY)	-	-	-	-	-	0
gi|322817954|	trans-sialidase, putative [Trypanosoma cruzi]	trans-	F:exo-alpha-sialidase activity; P:pathogenesis	EC:3.2.1.18	IPR008377; IPR008985; IPR011040; IPR013320; PF13385 (PFAM), PF13859 (PFAM)	-	-	yes	yes	yes	0
gi|322817989|	hypothetical protein TCSYLVIO_8307 [Trypanosoma cruzi]	hypothetical protein [Trypanosoma cruzi strain CL Brener]	-		no IPS match	-	-	yes	-	-	0
gi|322818025|	60S ribosomal protein L34, putative [Trypanosoma cruzi]	60s ribosomal protein l34	C:ribosome; F:structural constituent of ribosome; P:translation	-	IPR008195; PTHR10759:SF0 (PANTHER)	-	-	yes	-	yes	0
gi|322818031|	heat shock protein, putative [Trypanosoma cruzi]	heat shock protein	P:protein folding; F:ATP binding; P:response to stress	-	IPR013126; G3DSA:1.20.1270.10 (GENE3D), G3DSA:2.60.34.10 (GENE3D), G3DSA:3.30.30.30 (GENE3D), G3DSA:3.30.420.40 (GENE3D), G3DSA:3.90.640.10 (GENE3D), PTHR19375 (PANTHER), PTHR19375:SF78 (PANTHER), SSF100920 (SUPERFAMILY), SSF100934 (SUPERFAMILY), SSF53067 (SUPERFAMILY)	-	-	-	-	-	0
gi|322818143|	citrate synthase, putative [Trypanosoma cruzi]	citrate synthase	P:cellular carbohydrate metabolic process; ; C:mitochondrial matrix; F:citrate (Si)-synthase activity; P:tricarboxylic acid cycle	EC:2.3.3.1	IPR002020; IPR016141; IPR016142; IPR016143; IPR019810; PTHR11739:SF0 (PANTHER)	-	-	yes	-	-	0
gi|322818173|	aconitase, putative [Trypanosoma cruzi]	aconitase	F:citrate hydro-lyase (cis-aconitate-forming) activity; P:response to oxidative stress; C:cytosol; F:copper ion binding; C:cell wall; P:ethylene biosynthetic process; P:cellular response to iron ion; C:mitochondrion; P:response to salt stress; F:1-aminocyclopropane-1-carboxylate oxidase activity; P:cellular response to fatty acid; F:isocitrate hydro-lyase (cis-aconitate-forming) activity; C:vacuo…	EC:4.2.1.3; EC:1.14.17.4	IPR000573; IPR001030; IPR006249; IPR015928; IPR015931; IPR015932; IPR015934; IPR015937; IPR018136	-	-	-	-	-	0
gi|322818229|	hypothetical protein TCSYLVIO_8136 [Trypanosoma cruzi]	alpha glucosidase ii subunit	P:carbohydrate metabolic process; F:maltose alpha-glucosidase activity; F:carbohydrate binding	EC:3.2.1.20	IPR000322; IPR011013; IPR017853; IPR025887; PTHR22762:SF7 (PANTHER), SSF51011 (SUPERFAMILY)	-	-	-	-	-	1
gi|322818256|	hypothetical protein TCSYLVIO_8119 [Trypanosoma cruzi]	nuclear segregation protein	-		no IPS match	-	-	-	-	-	0
gi|322818257|	pyruvate kinase 2, putative [Trypanosoma cruzi]	pyruvate kinase	F:pyruvate kinase activity; P:phosphorylation; F:potassium ion binding; F:ATP binding; F:magnesium ion binding; P:glycolysis	EC:2.7.1.40	IPR001697; IPR011037; IPR015793; IPR015794; IPR015795; IPR015806; IPR015813; IPR018209; PTHR11817:SF0 (PANTHER)	-	-	-	-	-	0
gi|322818298|	hypothetical protein TCSYLVIO_8079 [Trypanosoma cruzi]	hypothetical protein TCSYLVIO_006100 [Trypanosoma cruzi]	-		no IPS match	-	-	-	yes	yes	0
gi|322818341|	hypothetical protein, conserved [Trypanosoma cruzi]	hypothetical protein TCSYLVIO_006077 [Trypanosoma cruzi]	C:clathrin coat of trans-Golgi network vesicle; P:vesicle-mediated transport; P:intracellular protein transport; F:structural molecule activity; C:clathrin coat of coated pit	-	no IPS match	-	-	yes	yes	yes	0
gi|322818346|	hypothetical protein TCSYLVIO_8043 [Trypanosoma cruzi]	endothelial differentiation-related factor 1	F:sequence-specific DNA binding	-	IPR001387; IPR010982; PTHR10245 (PANTHER)	-	-	yes	-	yes	0
gi|322818364|	C-terminal motor kinesin, putative [Trypanosoma cruzi]	c-terminal motor kinesin	P:microtubule-based movement; F:ATP binding; P:intracellular protein transport; C:cytoplasmic microtubule; F:microtubule motor activity; C:microtubule associated complex	-	IPR001752; IPR002014; IPR008942; IPR019821; PTHR24115 (PANTHER), PTHR24115:SF173 (PANTHER), SSF52540 (SUPERFAMILY)	-	-	-	-	-	0
gi|322818400|	arginase, putative [Trypanosoma cruzi]	arginase agmatinase formiminoglutamase	F:metal ion binding; F:hydrolase activity, acting on carbon-nitrogen (but not peptide) bonds, in linear amidines	EC:3.5.3.0	IPR006035; IPR023696; SSF52768 (SUPERFAMILY)	-	-	yes	-	-	0
gi|322818443|	glycosomal malate dehydrogenase, putative [Trypanosoma cruzi]	glycosomal malate dehydrogenase	C:glycosome; P:cellular carbohydrate metabolic process; F:L-malate dehydrogenase activity; P:malate metabolic process; P:tricarboxylic acid cycle; F:nucleotide binding	EC:1.1.1.37	IPR001236; IPR001557; IPR010097; IPR015955; IPR016040; IPR022383; SignalP-NN(euk) (SIGNALP), SSF51735 (SUPERFAMILY)	-	-	-	-	-	0
gi|322818499|	hypothetical protein TCSYLVIO_7942 [Trypanosoma cruzi]	hypothetical protein TCSYLVIO_005992 [Trypanosoma cruzi]	-		no IPS match	-	-	-	-	-	0
gi|322818545|	peptidylprolyl isomerase-like, putative [Trypanosoma cruzi]	peptidylprolyl isomerase-like protein	P:protein folding; F:isomerase activity; F:protein binding	-	IPR001179; IPR011990; IPR013026; IPR013105; IPR019734; IPR023114; IPR023566; G3DSA:3.10.50.40 (GENE3D), PTHR10516:SF65 (PANTHER), PF13414 (PFAM), SSF48452 (SUPERFAMILY), SSF54534 (SUPERFAMILY)	-	-	yes	-	-	0
gi|322818571|	trans-sialidase, putative [Trypanosoma cruzi]	trans-	F:exo-alpha-sialidase activity; P:pathogenesis	EC:3.2.1.18	IPR008377; IPR008985; IPR011040; IPR013320; IPR021287; PF13385 (PFAM), PF13859 (PFAM)	yes	-	-	yes	yes	0
gi|322818583|	trans-sialidase, putative [Trypanosoma cruzi]	trans-	F:exo-alpha-sialidase activity; P:pathogenesis	EC:3.2.1.18	IPR008377; IPR008985; IPR011040; IPR013320; IPR022144; PF13385 (PFAM), PF13859 (PFAM)	-	yes	-	-	-	1
gi|322818641|	succinyl-CoA ligase [GDP-forming] beta-chain, putative [Trypanosoma cruzi]	succinyl- ligase	F:succinate-CoA ligase (GDP-forming) activity; F:ATP binding; P:tricarboxylic acid cycle; F:succinate-CoA ligase (ADP-forming) activity; C:mitochondrion	EC:6.2.1.4; EC:6.2.1.5	IPR005809; IPR005811; IPR013650; IPR013815; IPR013816; IPR016102; IPR017866; PTHR11815:SF0 (PANTHER), SSF56059 (SUPERFAMILY)	-	-	-	-	-	0
gi|322818664|	40S ribosomal protein S24E, putative [Trypanosoma cruzi]	40s ribosomal protein s24e	C:ribosome; F:structural constituent of ribosome; P:translation; F:nucleotide binding	-	IPR001976; IPR012677; IPR012678; IPR018098	-	-	-	yes	yes	0
gi|322818698|	40S ribosomal protein S6, putative [Trypanosoma cruzi]	40s ribosomal protein s6	C:ribosome; P:regulation of cell proliferation; F:structural constituent of ribosome; P:regulation of cell growth; P:translation	-	IPR001377; IPR014401; PTHR11502:SF1 (PANTHER)	-	-	yes	-	yes	0
gi|322818915|	ATP-dependent RNA helicase, putative [Trypanosoma cruzi]	atp-dependent rna helicase	F:ATP-dependent helicase activity; P:nucleobase-containing compound metabolic process; F:nucleic acid binding; F:ATP binding	-	IPR000629; IPR001650; IPR011545; IPR014001; IPR014014; G3DSA:3.40.50.300 (GENE3D), PTHR24031 (PANTHER), PTHR24031:SF9 (PANTHER), SSF52540 (SUPERFAMILY)	-	-	-	yes	yes	0
gi|322819003|	hypothetical protein TCSYLVIO_7569 [Trypanosoma cruzi]	hypothetical protein TCSYLVIO_005781 [Trypanosoma cruzi]	-		no IPS match	-	-	-	-	-	0
gi|322819013|	t-complex protein 1, eta subunit, putative [Trypanosoma cruzi]	t-complex protein eta subunit	P:protein folding; C:chaperonin-containing T-complex; P:regulation of cell cycle; F:ATP binding; F:unfolded protein binding	-	IPR002194; IPR002423; IPR012720; IPR017998; G3DSA:1.10.560.10 (GENE3D), G3DSA:3.30.260.10 (GENE3D), G3DSA:3.50.7.10 (GENE3D), SSF52029 (SUPERFAMILY), SSF54849 (SUPERFAMILY)	-	-	-	-	-	0
gi|322819024|	calmodulin, putative [Trypanosoma cruzi]	ef hand containing protein	F:calcium ion binding	-	IPR011992; IPR018249; PTHR23048 (PANTHER), PTHR23048:SF0 (PANTHER), PF13499 (PFAM), SSF47473 (SUPERFAMILY)	-	-	yes	-	-	0
gi|322819064|	poly(A)-binding protein, putative [Trypanosoma cruzi]	poly -binding protein	F:protein binding; F:nucleotide binding; F:mRNA 3'-UTR binding; F:poly(A) RNA binding; C:precatalytic spliceosome; P:spermatid nucleus differentiation; P:positive regulation of translation; C:catalytic step 2 spliceosome; P:RNA processing; P:synaptic transmission; P:male meiosis; C:microtubule associated complex; P:male meiosis cytokinesis; P:oogenesis; P:dorsal/ventral pattern formation; C:lipid…	-	IPR000504; IPR002004; IPR003954; IPR006515; IPR012677; PTHR24011 (PANTHER), PTHR24011:SF45 (PANTHER), SSF54928 (SUPERFAMILY)	-	-	-	-	yes	0
gi|322819121|	hypothetical protein TCSYLVIO_7481 [Trypanosoma cruzi]	wos2 protein	-		IPR007052; IPR008978; IPR017447; G3DSA:2.60.40.790 (GENE3D), PTHR22932 (PANTHER), PTHR22932:SF1 (PANTHER)	-	-	-	yes	yes	0
gi|322819183|	proteasome alpha 1 subunit, putative [Trypanosoma cruzi]	proteasome alpha 1 subunit	P:regulation of cellular amino acid metabolic process; P:positive regulation of ubiquitin-protein ligase activity involved in mitotic cell cycle; C:polysome; P:viral reproduction; P:negative regulation of ubiquitin-protein ligase activity involved in mitotic cell cycle; F:threonine-type endopeptidase activity; C:proteasome core complex, alpha-subunit complex; P:S phase of mitotic cell cycle; F:NF…	EC:3.4.25.0	IPR000426; IPR001353; IPR023332; G3DSA:3.60.20.10 (GENE3D), PTHR11599 (PANTHER), PTHR11599:SF11 (PANTHER), SSF56235 (SUPERFAMILY)	-	-	-	-	-	0
gi|322819192|	NIMA-related kinase, putative [Trypanosoma cruzi]	folate biopterin transporter	F:ATP binding; P:protein phosphorylation; F:protein serine/threonine kinase activity; F:protein binding; F:phospholipid binding	EC:2.7.11.0	IPR000719; IPR001849; IPR002290; IPR008271; IPR011009; IPR011993; G3DSA:1.10.510.10 (GENE3D), G3DSA:3.30.200.20 (GENE3D), PTHR24362 (PANTHER), SSF50729 (SUPERFAMILY)	-	-	-	-	-	0
gi|322819215|	trans-sialidase, putative [Trypanosoma cruzi]	trans-sialidase	F:exo-alpha-sialidase activity; P:pathogenesis	EC:3.2.1.18	IPR008377; IPR011040; PF13859 (PFAM)	-	-	-	yes	-	0
gi|322819217|	trans-sialidase, putative [Trypanosoma cruzi]	trans-	F:exo-alpha-sialidase activity; P:pathogenesis	EC:3.2.1.18	IPR008377; IPR008985; IPR011040; IPR013320; PF13385 (PFAM), PF13859 (PFAM)	-	-	-	yes	yes	0
gi|322819321|	heat shock protein, putative [Trypanosoma cruzi]	heat shock protein	P:protein folding; P:response to stress; F:ATP binding; F:unfolded protein binding; F:ATPase activity, coupled; C:mitochondrion	-	IPR001404; IPR003594; IPR020568; IPR020575; PTHR11528:SF24 (PANTHER), PF13589 (PFAM), SSF110942 (SUPERFAMILY)	-	-	-	-	-	0
gi|322819376|	60S acidic ribosomal protein P0 [Trypanosoma cruzi]	60s acidic ribosomal subunit protein	F:structural constituent of ribosome; P:ribosome biogenesis; C:large ribosomal subunit; P:translational elongation	-	IPR001790; IPR001813; PTHR21141 (PANTHER), PTHR21141:SF3 (PANTHER)	-	-	-	-	-	0
gi|322819629|	hypothetical protein TCSYLVIO_7149 [Trypanosoma cruzi]	hypothetical protein [Trypanosoma cruzi strain CL Brener]	-		IPR019345; PTHR12990 (PANTHER), PTHR12990:SF5 (PANTHER), SSF68906 (SUPERFAMILY)	-	yes	-	-	-	1
gi|322819645|	threonyl-tRNA synthetase, putative [Trypanosoma cruzi]	threonyl-trna synthetase	F:threonine-tRNA ligase activity; F:ATP binding; P:threonyl-tRNA aminoacylation; C:cytosol	EC:6.1.1.3	IPR002314; IPR002320; IPR004095; IPR004154; IPR006195; IPR012675; IPR012676; IPR012947; IPR018163; G3DSA:3.30.54.20 (GENE3D), G3DSA:3.30.930.10 (GENE3D), G3DSA:3.30.980.10 (GENE3D), PTHR11451 (PANTHER), PTHR11451:SF5 (PANTHER), SSF55681 (SUPERFAMILY)	-	-	-	-	-	0
gi|322819688|	trans-sialidase, putative [Trypanosoma cruzi]	trans-	F:exo-alpha-sialidase activity; P:pathogenesis	EC:3.2.1.18	IPR008985; IPR013320; IPR021287	yes	-	-	yes	yes	1
gi|322819720|	trans-sialidase, putative [Trypanosoma cruzi]	trans-	F:exo-alpha-sialidase activity; P:pathogenesis	EC:3.2.1.18	IPR008377; IPR008985; IPR011040; IPR013320; IPR021287; PF13385 (PFAM)	yes	-	yes	yes	yes	0
gi|322819888|	trans-sialidase, putative [Trypanosoma cruzi]	trans-	F:exo-alpha-sialidase activity; P:pathogenesis	EC:3.2.1.18	IPR008377; IPR008985; IPR011040; IPR013320; PF13385 (PFAM), PF13859 (PFAM)	-	-	yes	yes	yes	0
gi|322819907|	trans-sialidase, putative [Trypanosoma cruzi]	trans-	F:exo-alpha-sialidase activity; P:pathogenesis	EC:3.2.1.18	IPR008377; IPR008985; IPR011040; IPR013320; IPR021287; PF13385 (PFAM), PF13859 (PFAM)	yes	yes	-	-	-	0
gi|322819921|	trans-sialidase, putative [Trypanosoma cruzi]	trans-	F:exo-alpha-sialidase activity; P:pathogenesis		IPR008377; IPR008985; IPR011040; IPR013320; IPR021287; PF13385 (PFAM), PF13859 (PFAM)	yes	yes	-	-	-	1
gi|322819959|	trans-sialidase, putative [Trypanosoma cruzi]	trans-	F:exo-alpha-sialidase activity; P:pathogenesis	EC:3.2.1.18	IPR008377; IPR008985; IPR011040; IPR013320; IPR021287; PF13385 (PFAM), PF13859 (PFAM)	yes	-	-	yes	yes	0
gi|322819966|	trans-sialidase, putative [Trypanosoma cruzi]	trans-	F:exo-alpha-sialidase activity; P:pathogenesis		IPR008377; IPR008985; IPR011040; IPR013320; IPR021287; PF13385 (PFAM), PF13859 (PFAM)	yes	-	-	yes	yes	0
gi|322819977|	trans-sialidase, putative [Trypanosoma cruzi]	trans- partial	F:exo-alpha-sialidase activity; P:pathogenesis	EC:3.2.1.18	IPR008377; IPR008985; IPR011040; IPR013320; PF13859 (PFAM)	-	-	-	yes	yes	0
gi|322820004|	trans-sialidase, putative [Trypanosoma cruzi]	trans-	F:exo-alpha-sialidase activity; P:pathogenesis	EC:3.2.1.18	IPR008377; IPR011040; IPR013320	-	-	yes	yes	-	1
gi|322820059|	mucin-associated surface protein (MASP), putative [Trypanosoma cruzi]	mucin-associated surface protein	-		no IPS match	yes	yes	-	-	-	0
gi|322820099|	trans-sialidase, putative [Trypanosoma cruzi]	trans-	F:exo-alpha-sialidase activity; P:pathogenesis	EC:3.2.1.18	IPR008377; IPR008985; IPR011040; IPR013320; IPR021287; PF13385 (PFAM), PF13859 (PFAM)	yes	-	yes	yes	yes	0
gi|322820101|	trans-sialidase, putative [Trypanosoma cruzi]	trans-	F:exo-alpha-sialidase activity; P:pathogenesis		IPR008377; IPR008985; IPR011040; IPR013320; PF13385 (PFAM), PF13859 (PFAM)	-	-	-	yes	yes	0
gi|322820124|	trans-sialidase, putative [Trypanosoma cruzi]	trans-	F:exo-alpha-sialidase activity; P:pathogenesis	EC:3.2.1.18	IPR008377; IPR008985; IPR011040; IPR013320; PF13859 (PFAM)	-	-	-	yes	yes	0
gi|322820174|	NADH-dependent fumarate reductase, putative [Trypanosoma cruzi]	nadh-dependent fumarate reductase	P:thiamine biosynthetic process; C:glycosome; F:succinate dehydrogenase activity; F:fumarate reductase (NADH) activity; F:electron carrier activity; P:oxidation-reduction process	EC:1.3.99.1; EC:1.3.1.6	IPR001433; IPR001834; IPR003953; IPR008333; IPR017927; IPR017938; G3DSA:2.40.30.10 (GENE3D), G3DSA:3.40.50.80 (GENE3D), G3DSA:3.50.50.60 (GENE3D), G3DSA:3.90.700.10 (GENE3D), PTHR11632 (PANTHER), PTHR11632:SF3 (PANTHER), SSF51905 (SUPERFAMILY), SSF52343 (SUPERFAMILY), SSF56425 (SUPERFAMILY)	-	-	yes	-	-	0
gi|322820260|	NADH-dependent fumarate reductase, putative [Trypanosoma cruzi]	nadh-dependent fumarate reductase	P:thiamine biosynthetic process; C:glycosome; F:succinate dehydrogenase activity; F:fumarate reductase (NADH) activity; F:electron carrier activity; P:oxidation-reduction process	EC:1.3.99.1; EC:1.3.1.6	IPR001433; IPR001834; IPR003374; IPR003953; IPR008333; IPR010960; IPR017927; IPR017938; G3DSA:2.40.30.10 (GENE3D), G3DSA:3.40.50.80 (GENE3D), G3DSA:3.50.50.60 (GENE3D), G3DSA:3.90.700.10 (GENE3D), PTHR11632 (PANTHER), PTHR11632:SF3 (PANTHER), SSF143631 (SUPERFAMILY), SSF51905 (SUPERFAMILY), SSF52343 (SUPERFAMILY), SSF56425 (SUPERFAMILY)	-	-	-	-	-	0
gi|322820262|	aspartate aminotransferase, putative [Trypanosoma cruzi]	aspartate aminotransferase	C:cytoplasm; F:pyridoxal phosphate binding; P:L-methionine salvage from methylthioadenosine; F:L-aspartate:2-oxoglutarate aminotransferase activity	EC:2.6.1.1	IPR000796; IPR004838; IPR004839; IPR015421; IPR015424; PTHR11879:SF0 (PANTHER)	-	-	-	-	-	0
gi|322820275|	proteasome activator protein PA26, putative [Trypanosoma cruzi]	proteasome activator protein pa26	P:proteasomal protein catabolic process; C:proteasome-activating nucleotidase complex; P:ATP catabolic process; C:proteasome activator complex; P:GTP catabolic process; F:ATPase activity; P:protein unfolding; F:CTPase activity; F:GTPase activity	EC:3.6.1.3	IPR003186	-	-	yes	-	-	0
gi|322820290|	60S ribosomal protein L18a, putative [Trypanosoma cruzi]	60s ribosomal protein l18a	C:ribosome; F:structural constituent of ribosome; P:translation	-	IPR021138; IPR023573; G3DSA:3.10.20.10 (GENE3D), PTHR10052:SF1 (PANTHER)	-	-	yes	-	yes	0
gi|322820307|	40S ribosomal protein S3a, putative [Trypanosoma cruzi]	40s ribosomal protein s3a	C:ribosome; F:structural constituent of ribosome; P:translation	-	IPR001593; PTHR11830 (PANTHER)	-	-	-	-	-	0
gi|322820318|	ATP-dependent DEAD/H RNA helicase, putative [Trypanosoma cruzi]	atp-dependent dead-box rna helicase	F:nucleic acid binding; F:ATP binding; P:nucleobase-containing compound metabolic process; F:ATP-dependent helicase activity	-	IPR000629; IPR001650; IPR011545; IPR014001; IPR014014; G3DSA:3.40.50.300 (GENE3D), PTHR24031 (PANTHER), PTHR24031:SF76 (PANTHER), SSF52540 (SUPERFAMILY)	-	-	-	-	-	0
gi|322820329|	hypothetical protein TCSYLVIO_6822 [Trypanosoma cruzi]	hypothetical protein TCSYLVIO_005074, partial [Trypanosoma cruzi]	F:oxidoreductase activity; F:coenzyme binding; P:oxidation-reduction process	-	IPR001753; IPR008927; IPR013328; G3DSA:3.90.226.10 (GENE3D), PTHR23309 (PANTHER), SSF52096 (SUPERFAMILY)	-	-	-	-	-	0
gi|322820477|	phosphomannomutase, putative [Trypanosoma cruzi]	phosphomannomutase	P:mannose biosynthetic process; F:metal ion binding; F:fructose 1,6-bisphosphate 1-phosphatase activity; P:protein targeting to ER; F:phosphomannomutase activity; F:protein binding; C:cytosol	EC:3.1.3.11; EC:5.4.2.8	IPR005002; IPR006379; IPR023214; PTHR10466:SF0 (PANTHER)	-	-	yes	-	-	0
gi|322820493|	universal minicircle sequence binding protein (UMSBP) [Trypanosoma cruzi]	universal minicircle sequence binding protein	F:zinc ion binding; F:nucleic acid binding	-	IPR001878; PTHR23002 (PANTHER)	-	-	yes	yes	yes	0
gi|322820539|	transitional endoplasmic reticulum ATPase, putative [Trypanosoma cruzi]	transitional endoplasmic reticulum	C:membrane; F:ATPase activity; F:ATP binding; C:cytoplasm; P:cell division	EC:3.6.1.3	IPR003338; IPR003593; IPR003959; IPR003960; IPR004201; IPR005938; IPR009010; G3DSA:3.10.330.10 (GENE3D), G3DSA:3.40.50.300 (GENE3D), PTHR23077 (PANTHER), SSF52540 (SUPERFAMILY), SSF54585 (SUPERFAMILY)	-	-	-	-	-	0
gi|322820794|	trans-sialidase, putative [Trypanosoma cruzi]	trans-	F:exo-alpha-sialidase activity; P:pathogenesis	EC:3.2.1.18	IPR008985; IPR013320; PF13385 (PFAM)	yes	-	-	yes	yes	1
gi|322820862|	hypothetical protein TCSYLVIO_6438 [Trypanosoma cruzi]	hypothetical protein TCSYLVIO_004684 [Trypanosoma cruzi]	-		no IPS match	-	-	-	yes	yes	0
gi|322820998|	2,3-bisphosphoglycerate-independent phosphoglycerate mutase, putative [Trypanosoma cruzi]	#NAME?	P:gluconeogenesis; F:manganese ion binding; F:2,3-bisphosphoglycerate-independent phosphoglycerate mutase activity; P:glycolysis; C:cytosol	-	IPR005995; IPR006124; IPR011258; IPR017849; IPR017850; PTHR31637 (PANTHER)	-	-	-	-	-	0
gi|322821023|	protein disulfide isomerase, putative [Trypanosoma cruzi]	protein disulfide isomerase	P:protein folding; F:electron carrier activity; P:cell redox homeostasis; P:glycerol ether metabolic process; F:protein disulfide isomerase activity; F:protein disulfide oxidoreductase activity; C:endoplasmic reticulum	EC:5.3.4.1	IPR005746; IPR005788; IPR005792; IPR012336; IPR013766; IPR017937; PTHR18929 (PANTHER), PTHR18929:SF32 (PANTHER), PF13848 (PFAM)	-	yes	-	-	-	0
gi|322821027|	chaperonin, putative [Trypanosoma cruzi]	t-complex protein theta subunit	P:protein folding; C:chaperonin-containing T-complex; P:regulation of cell cycle; F:ATP binding; F:unfolded protein binding	-	IPR002194; IPR002423; IPR012721; IPR017998; G3DSA:1.10.560.10 (GENE3D), G3DSA:3.30.260.10 (GENE3D), G3DSA:3.50.7.10 (GENE3D), SSF52029 (SUPERFAMILY), SSF54849 (SUPERFAMILY)	-	-	yes	-	-	0
gi|322821087|	malate dehydrogenase, putative [Trypanosoma cruzi]	malate dehydrogenase	P:cellular carbohydrate metabolic process; F:L-malate dehydrogenase activity; P:malate metabolic process; P:tricarboxylic acid cycle; C:mitochondrion; F:nucleotide binding	EC:1.1.1.37	IPR001236; IPR001252; IPR001557; IPR010097; IPR015955; IPR016040; IPR022383; SSF51735 (SUPERFAMILY)	-	-	-	-	yes	0
gi|322821137|	enolase, putative [Trypanosoma cruzi]	enolase	C:cell surface; C:phosphopyruvate hydratase complex; F:phosphopyruvate hydratase activity; F:magnesium ion binding; P:glycolysis	EC:4.2.1.11	IPR000941; IPR020809; IPR020810; IPR020811; G3DSA:3.20.20.120 (GENE3D), G3DSA:3.30.390.10 (GENE3D), SSF51604 (SUPERFAMILY), SSF54826 (SUPERFAMILY)	-	-	-	-	-	0
gi|322821360|	60S ribosomal protein L13, putative [Trypanosoma cruzi]	60s ribosomal protein l13	C:ribosome; F:structural constituent of ribosome; P:translation	-	IPR001380; IPR018256; PTHR11722:SF0 (PANTHER)	-	-	yes	-	yes	0
gi|322821386|	enoyl-CoA hydratase, mitochondrial precursor, putative	enoyl- hydratase isomerase-like protein	P:metabolic process; F:enoyl-CoA hydratase activity	EC:4.2.1.17	IPR001753; IPR014748; IPR018376; G3DSA:3.90.226.10 (GENE3D), PTHR11941 (PANTHER), SSF52096 (SUPERFAMILY)	-	-	yes	-	-	0
gi|322821392|	dynamin, putative [Trypanosoma cruzi]	gtp-binding protein	F:GTP binding; P:GTP catabolic process; F:GTPase activity	-	IPR000375; IPR001401; IPR003130; IPR019762; IPR020850; IPR022812; G3DSA:3.40.50.300 (GENE3D), PTHR11566 (PANTHER), PTHR11566:SF12 (PANTHER), SSF52540 (SUPERFAMILY)	-	-	-	-	-	0
gi|322821395|	aminopeptidase, putative [Trypanosoma cruzi]	aminopeptidase	F:metallopeptidase activity; P:proteolysis; F:zinc ion binding; F:aminopeptidase activity	EC:3.4.11.0	IPR001930; IPR014782; IPR024571; PTHR11533:SF80 (PANTHER), SSF55486 (SUPERFAMILY), SSF63737 (SUPERFAMILY)	-	-	-	-	-	0
gi|322821453|	fumarate hydratase, putative [Trypanosoma cruzi]	fumarate hydratase	F:fumarate hydratase activity; P:generation of precursor metabolites and energy	EC:4.2.1.2	IPR004646; IPR004647; IPR011167; PTHR30389 (PANTHER), PTHR30389:SF0 (PANTHER)	-	-	yes	-	-	0
gi|322821474|	paraflagellar rod protein 3, putative [Trypanosoma cruzi]	73 kda paraflagellar rod protein	F:calmodulin binding; P:forward locomotion; C:microtubule-based flagellum; P:cellular component movement	-	IPR007824	-	-	yes	-	-	0
gi|322821589|	guanine deaminase, putative [Trypanosoma cruzi]	guanine deaminase	F:zinc ion binding; F:guanine deaminase activity; P:guanine catabolic process	EC:3.5.4.3	IPR006680; IPR014311; G3DSA:2.30.40.10 (GENE3D), G3DSA:3.20.20.140 (GENE3D), PTHR11271 (PANTHER), SSF51556 (SUPERFAMILY)	-	-	yes	-	-	0
gi|322821597|	high mobility group protein, putative [Trypanosoma cruzi]	high mobility group	C:nucleus; F:DNA binding; F:protein binding	-	IPR009071; IPR014876; PR00886 (PRINTS), PTHR13711 (PANTHER), PTHR13711:SF83 (PANTHER)	-	-	yes	yes	yes	0
gi|322821621|	lipophosphoglycan biosynthetic protein, putative [Trypanosoma cruzi]	lipophosphoglycan biosynthetic protein	P:protein folding; C:cytoplasm; F:unfolded protein binding; F:ATP binding; P:response to stress	-	IPR001404; IPR003594; IPR015566; IPR020568; IPR020575; PF13589 (PFAM), SSF110942 (SUPERFAMILY)	-	yes	-	-	-	1
gi|322821648|	cofilin/actin depolymerizing factor, putative [Trypanosoma cruzi]	cofilin-like protein	F:actin binding; C:intracellular	-	IPR002108; IPR017904; G3DSA:3.40.20.10 (GENE3D), PTHR11913 (PANTHER), SSF55753 (SUPERFAMILY)	-	-	yes	-	-	0
gi|322821683|	26S proteasome regulatory non-ATPase subunit, putative [Trypanosoma cruzi]	proteasome regulatory non-atpase subunit	P:regulation of protein catabolic process; F:binding; F:enzyme regulator activity; C:proteasome complex; P:regulation of catalytic activity	-	IPR002015; IPR011989; IPR016024; IPR016643; PTHR10943 (PANTHER)	-	-	yes	-	-	0
gi|322821768|	RNA-binding protein, putative [Trypanosoma cruzi]	rna binding protein	F:RNA binding; P:RNA processing; C:nucleus; F:nucleotide binding	-	IPR000504; IPR012677; SSF54928 (SUPERFAMILY)	-	-	-	-	yes	0
gi|322822088|	surface protein TolT, putative [Trypanosoma cruzi]	surface protein	-		no IPS match	yes	-	yes	-	-	1
gi|322822100|	iron superoxide dismutase, putative [Trypanosoma cruzi]	iron superoxide dismutase	F:metal ion binding; P:superoxide metabolic process; F:superoxide dismutase activity; P:oxidation-reduction process	EC:1.15.1.1	IPR001189; IPR019831; IPR019832; IPR019833; PTHR11404:SF8 (PANTHER)	-	-	-	yes	yes	0
gi|322822136|	nucleoside diphosphate kinase, putative [Trypanosoma cruzi]	nucleoside diphosphate kinase b	P:nucleoside diphosphate phosphorylation; F:nucleoside diphosphate kinase activity; F:metal ion binding; P:UTP biosynthetic process; F:ATP binding; P:GTP biosynthetic process; C:cytoplasm; P:CTP biosynthetic process; C:nucleus	EC:2.7.4.6	IPR001564; IPR023005	-	-	yes	-	-	0
gi|322822155|	hypothetical protein TCSYLVIO_5484 [Trypanosoma cruzi]	air9 protein	F:protein binding		IPR001611; IPR025875; G3DSA:3.80.10.10 (GENE3D), PTHR10588 (PANTHER), PTHR10588:SF99 (PANTHER), SSF52058 (SUPERFAMILY)	-	-	-	-	-	0
gi|322822172|	pyrroline-5-carboxylate synthetase-like protein, putative [Trypanosoma cruzi]	pyrroline-5-carboxylate synthetase-like	P:oxidation-reduction process; P:hyperosmotic salinity response; F:glutamate-5-semialdehyde dehydrogenase activity; P:response to abscisic acid stimulus; P:proline biosynthetic process; C:chloroplast; P:embryo development ending in seed dormancy; F:glutamate 5-kinase activity	EC:1.2.1.41	IPR000965; IPR001048; IPR001057; IPR005715; IPR015590; IPR016161; IPR016162; IPR016163; IPR019797; IPR020593; PTHR11063 (PANTHER), PTHR11063:SF2 (PANTHER)	-	-	yes	-	-	0
gi|322822190|	chaperonin alpha subunit, putative [Trypanosoma cruzi]	chaperonin alpha subunit	P:protein folding; C:chaperonin-containing T-complex; P:regulation of cell cycle; F:ATP binding; F:unfolded protein binding	-	IPR002194; IPR002423; IPR012715; IPR017998; G3DSA:1.10.560.10 (GENE3D), G3DSA:3.30.260.10 (GENE3D), G3DSA:3.50.7.10 (GENE3D), SSF52029 (SUPERFAMILY), SSF54849 (SUPERFAMILY)	-	-	yes	-	-	0
gi|322822192|	glucosamine-6-phosphate isomerase, putative [Trypanosoma cruzi]	glucosamine-6-phosphate isomerase	F:hydrolase activity; P:N-acetylglucosamine catabolic process; F:glucosamine-6-phosphate deaminase activity	EC:3.5.99.6	IPR004547; IPR006148; IPR018321; G3DSA:3.40.50.1360 (GENE3D), PTHR11280:SF0 (PANTHER), SSF100950 (SUPERFAMILY)	-	-	yes	-	-	0
gi|322822198|	dihydrolipoyl dehydrogenase, putative [Trypanosoma cruzi]	dihydrolipoamide dehydrogenase	C:cytoplasm; F:flavin adenine dinucleotide binding; F:disulfide oxidoreductase activity; P:cell redox homeostasis; P:glycolysis; F:dihydrolipoyl dehydrogenase activity; P:oxidation-reduction process	EC:1.8.1.4	IPR001327; IPR004099; IPR006258; IPR012999; IPR013027; IPR016156; IPR023753; PR00411 (PRINTS), G3DSA:3.50.50.60 (GENE3D), PTHR22912 (PANTHER), SSF51905 (SUPERFAMILY)	-	-	-	-	-	0
gi|322822254|	enoyl-CoA hydratase/isomerase family protein, putative [Trypanosoma cruzi]	enoyl- hydratase isomerase family	P:metabolic process; F:enoyl-CoA hydratase activity; F:isomerase activity	EC:4.2.1.17	IPR001753; G3DSA:3.90.226.10 (GENE3D), PTHR11941 (PANTHER), PTHR11941:SF9 (PANTHER), PF13766 (PFAM), SSF52096 (SUPERFAMILY)	-	-	yes	-	-	0
gi|322822302|	trans-sialidase, putative [Trypanosoma cruzi]	trans-	C:anchored to membrane; F:exo-alpha-sialidase activity; C:plasma membrane; P:pathogenesis	EC:3.2.1.18	IPR008377; IPR008985; IPR011040; IPR013320; IPR021287; PF13385 (PFAM), PF13859 (PFAM)	yes	-	yes	-	yes	1
gi|322822309|	surface protease GP63, putative [Trypanosoma cruzi]	surface protease	C:membrane; F:metalloendopeptidase activity; P:cell adhesion; P:proteolysis; F:zinc ion binding	EC:3.4.24.0	IPR001577; G3DSA:2.10.55.10 (GENE3D), G3DSA:2.30.34.10 (GENE3D), G3DSA:3.90.132.10 (GENE3D), SSF55486 (SUPERFAMILY)	-	-	-	yes	yes	0
gi|322822313|	trans-sialidase, putative [Trypanosoma cruzi]	trans-	F:exo-alpha-sialidase activity; P:pathogenesis	EC:3.2.1.18	IPR008985; IPR013320; IPR021287; IPR022144	yes	-	-	yes	yes	0
gi|322822322|	hypothetical protein TCSYLVIO_5368 [Trypanosoma cruzi]	faz1_tryb2 ame: full=flagellar attachment zone protein 1	C:flagellum		PTHR32093 (PANTHER), PTHR32093:SF1 (PANTHER)	-	-	-	-	-	0
gi|322822346|	25 kDa translation elongation factor 1-beta [Trypanosoma cruzi]	translation elongation factor 1-beta	F:translation elongation factor activity; C:eukaryotic translation elongation factor 1 complex; P:translational elongation	-	IPR001326; IPR014038; IPR014717; PTHR11595 (PANTHER), PTHR11595:SF2 (PANTHER)	-	-	yes	yes	yes	0
gi|322822467|	hypothetical protein TCSYLVIO_5262 [Trypanosoma cruzi]	p25-alpha domain-containing protein	F:calcium ion binding	-	IPR008907; SSF47473 (SUPERFAMILY)	-	-	yes	yes	yes	0
gi|322822573|	hypothetical protein TCSYLVIO_5179 [Trypanosoma cruzi]	hypothetical protein TCSYLVIO_003850 [Trypanosoma cruzi]	F:protein binding		IPR000008; IPR008973; G3DSA:2.60.40.150 (GENE3D)	-	-	-	-	-	0
gi|322822580|	antigenic protein, putative [Trypanosoma cruzi]	antigenic protein	-		no IPS match	-	-	-	-	-	0
gi|322822583|	hypothetical protein TCSYLVIO_5171 [Trypanosoma cruzi]	rna-binding protein	C:cytoplasm; P:translational initiation; F:translation initiation factor activity; F:nucleotide binding; P:RNA processing	-	IPR000504; IPR012677; IPR017334; IPR024675; SSF54928 (SUPERFAMILY)	-	-	yes	-	-	0
gi|322822648|	hypothetical protein TCSYLVIO_5124 [Trypanosoma cruzi]	hypothetical protein TCSYLVIO_003771 [Trypanosoma cruzi]	C:cytoplasm		IPR003198	-	-	-	-	-	0
gi|322822797|	glutamate dehydrogenase, putative [Trypanosoma cruzi]	glutamate dehydrogenase	P:cellular amino acid metabolic process; P:oxidation-reduction process; F:glutamate dehydrogenase (NADP+) activity; F:nucleotide binding	EC:1.4.1.4	IPR006095; IPR006096; IPR006097; IPR014362; IPR016040; G3DSA:1.10.285.10 (GENE3D), G3DSA:3.40.192.10 (GENE3D), PTHR11606 (PANTHER), PTHR11606:SF4 (PANTHER), SSF51735 (SUPERFAMILY), SSF53223 (SUPERFAMILY)	yes	-	-	-	yes	0
gi|322822800|	trans-sialidase, putative [Trypanosoma cruzi]	trans-sialidase	F:exo-alpha-sialidase activity; P:pathogenesis	EC:3.2.1.18	IPR008377; IPR008985; IPR011040; IPR013320; IPR021287; IPR022144; PF13859 (PFAM)	yes	-	-	yes	yes	0
gi|322822812|	trans-sialidase, putative [Trypanosoma cruzi]	trans-	F:exo-alpha-sialidase activity; P:pathogenesis		IPR008377; IPR008985; IPR011040; IPR013320; IPR021287; PF13385 (PFAM), PF13859 (PFAM)	yes	yes	-	-	-	1
gi|322822899|	trans-sialidase, putative [Trypanosoma cruzi]	trans-sialidase	F:exo-alpha-sialidase activity; P:pathogenesis	EC:3.2.1.18	IPR008377; IPR011040; PF13859 (PFAM)	-	yes	-	-	-	1
gi|322822905|	kynureninase, putative [Trypanosoma cruzi]	kynureninase	P:NAD biosynthetic process; F:kynureninase activity; P:tryptophan catabolic process; C:cytoplasm; F:pyridoxal phosphate binding	EC:3.7.1.3	IPR000192; IPR010111; IPR015421; IPR015422; IPR015424	yes	-	yes	-	-	0
gi|322822962|	hypothetical protein TCSYLVIO_4910 [Trypanosoma cruzi]	mitotubule-associated protein gb4	C:nucleolus; P:G2/M transition of mitotic cell cycle	-	no IPS match	-	-	-	-	-	0
gi|322822993|	surface protease GP63, putative [Trypanosoma cruzi]	surface protease	C:membrane; F:metalloendopeptidase activity; P:cell adhesion; P:proteolysis; F:zinc ion binding	EC:3.4.24.0	IPR001577; G3DSA:2.10.55.10 (GENE3D), G3DSA:2.30.34.10 (GENE3D), G3DSA:3.10.170.20 (GENE3D), G3DSA:3.90.132.10 (GENE3D), PTHR10942:SF0 (PANTHER), SSF55486 (SUPERFAMILY)	yes	-	-	-	-	2
gi|322823034|	trans-sialidase, putative [Trypanosoma cruzi]	trans-	F:exo-alpha-sialidase activity; P:pathogenesis	EC:3.2.1.18	IPR011040; PF13859 (PFAM)	-	yes	-	-	-	1
gi|322823114|	fatty acyl CoA synthetase 2, putative [Trypanosoma cruzi]	fatty acyl synthetase 2	P:fatty acid metabolic process; C:membrane; F:long-chain fatty acid-CoA ligase activity; F:fatty-acyl-CoA synthase activity	EC:6.2.1.3; EC:2.3.1.86	IPR000873; IPR020845; G3DSA:2.30.38.10 (GENE3D), G3DSA:3.40.50.980 (GENE3D), PTHR24096 (PANTHER), SSF56801 (SUPERFAMILY)	-	-	-	-	-	0
gi|322823143|	eukaryotic initiation factor 4a, putative [Trypanosoma cruzi]	eukaryotic initiation factor 4a	P:translational initiation; F:ATP-dependent helicase activity; F:ATP binding; F:RNA cap binding; F:translation initiation factor activity; C:cytosol	-	IPR000629; IPR001650; IPR011545; IPR014001; IPR014014; G3DSA:3.40.50.300 (GENE3D), PTHR24031 (PANTHER), PTHR24031:SF84 (PANTHER), SSF52540 (SUPERFAMILY)	-	-	-	-	-	0
gi|322823186|	S-adenosylmethionine synthetase, putative [Trypanosoma cruzi]	s-adenosylmethionine synthetase	C:cytoplasm; F:ATP binding; P:one-carbon metabolic process; F:methionine adenosyltransferase activity; F:magnesium ion binding; P:S-adenosylmethionine biosynthetic process; P:methanogenesis	EC:2.5.1.6	IPR002133; IPR022628; IPR022629; IPR022630; IPR022631; IPR022636; G3DSA:3.30.300.10 (GENE3D), PTHR11964:SF0 (PANTHER)	-	-	yes	-	-	0
gi|322823214|	hypothetical protein TCSYLVIO_4743 [Trypanosoma cruzi]	phosphatidylinositol-4-phosphate 5-	F:transferase activity, transferring glycosyl groups; C:flagellum	-	IPR003409; PD968187 (PRODOM), G3DSA:2.20.110.10 (GENE3D), PTHR23084 (PANTHER), SSF82185 (SUPERFAMILY)	-	-	-	yes	yes	0
gi|322823230|	valyl-tRNA synthetase, putative [Trypanosoma cruzi]	valyl-trna synthetase	C:cytoplasm; P:valyl-tRNA aminoacylation; F:ATP binding; F:valine-tRNA ligase activity; F:aminoacyl-tRNA editing activity	EC:6.1.1.9	IPR001412; IPR002300; IPR002303; IPR009008; IPR009080; IPR010978; IPR013155; IPR014729; IPR019499; G3DSA:1.10.730.10 (GENE3D), PTHR11946 (PANTHER), SSF52374 (SUPERFAMILY)	-	-	-	-	-	0
gi|322823311|	hypothetical protein TCSYLVIO_4663 [Trypanosoma cruzi]	conserved tpr domain protein	F:protein binding	-	IPR001440; IPR011990; IPR013026; IPR019734; PTHR22904 (PANTHER), PTHR22904:SF157 (PANTHER), PF13414 (PFAM), SSF48452 (SUPERFAMILY)	-	-	-	-	yes	0
gi|322823509|	pyridoxal kinase, putative [Trypanosoma cruzi]	pyridoxal kinase	P:phosphorylation; F:pyridoxal kinase activity; P:pyridoxal 5'-phosphate salvage	EC:2.7.1.35	IPR004625; IPR013749; G3DSA:3.40.1190.20 (GENE3D), SSF53613 (SUPERFAMILY)	-	-	yes	-	-	0
gi|322823550|	p22 protein precursor, putative [Trypanosoma cruzi]	p22 protein precursor	C:mitochondrial matrix	-	IPR003428; PTHR10826 (PANTHER), PTHR10826:SF1 (PANTHER)	-	-	yes	-	-	0
gi|322823578|	hypothetical protein TCSYLVIO_4448 [Trypanosoma cruzi]	4-methyl-5(beta-hydroxyethyl)-thiazole monophosphate synthesis protein	-		IPR002818; IPR006287; G3DSA:3.40.50.880 (GENE3D), PTHR11019 (PANTHER), PTHR11019:SF4 (PANTHER), SSF52317 (SUPERFAMILY)	-	-	yes	-	-	0
gi|322823696|	trans-sialidase, putative [Trypanosoma cruzi]	trans-	F:exo-alpha-sialidase activity; P:pathogenesis	EC:3.2.1.18	IPR011040; PF13859 (PFAM)	-	yes	-	-	-	1
gi|322823704|	trans-sialidase, putative [Trypanosoma cruzi]	trans-	F:exo-alpha-sialidase activity; P:pathogenesis	EC:3.2.1.18	IPR008377; IPR008985; IPR011040; IPR013320; IPR021287; PF13385 (PFAM), PF13859 (PFAM)	yes	-	yes	yes	yes	1
gi|322823716|	trans-sialidase, putative [Trypanosoma cruzi]	trans-sialidase	F:exo-alpha-sialidase activity; C:mitochondrion; P:pathogenesis	EC:3.2.1.18	IPR008377; IPR011040; PF13859 (PFAM)	-	-	yes	yes	yes	1
gi|322823951|	calreticulin, putative [Trypanosoma cruzi]	calreticulin	F:glucosidase activity; ; P:protein folding; F:transferase activity, transferring glycosyl groups; F:calcium ion binding; F:unfolded protein binding; C:integral to membrane; C:endoplasmic reticulum	-	IPR001580; IPR008985; IPR009169; IPR013320; IPR018124; PTHR11073:SF2 (PANTHER)	-	yes	-	-	-	1
gi|322824039|	serine/threonine-protein kinase A, putative [Trypanosoma cruzi]	protein kinase	F:ATP binding; P:protein phosphorylation; F:protein serine/threonine kinase activity; F:protein binding; F:phospholipid binding	EC:2.7.11.0	IPR000719; IPR001849; IPR002290; IPR008271; IPR011009; IPR011993; IPR017441; G3DSA:1.10.510.10 (GENE3D), G3DSA:3.30.200.20 (GENE3D), PTHR24362 (PANTHER), SSF50729 (SUPERFAMILY)	-	-	yes	-	-	0
gi|322824150|	trans-sialidase, putative [Trypanosoma cruzi]	trans-	F:exo-alpha-sialidase activity; P:pathogenesis	EC:3.2.1.18	IPR008985; IPR013320; IPR021287; IPR022144; PF13385 (PFAM)	yes	-	yes	yes	yes	0
gi|322824152|	trans-sialidase, putative [Trypanosoma cruzi]	trans-	F:exo-alpha-sialidase activity; P:pathogenesis	EC:3.2.1.18	IPR008377; IPR011040; PF13859 (PFAM)	-	-	-	yes	-	3
gi|322824155|	trans-sialidase, putative [Trypanosoma cruzi]	trans-	F:exo-alpha-sialidase activity; P:pathogenesis	EC:3.2.1.18	IPR011040; PF13859 (PFAM)	-	yes	-	-	-	1
gi|322824269|	trichohyalin, putative [Trypanosoma cruzi]	trichohyalin [Trypanosoma cruzi strain CL Brener]	-		no IPS match	-	-	yes	-	-	0
gi|322824312|	proteasome regulatory non-ATPase subunit 2, putative [Trypanosoma cruzi]	proteasome regulatory non-atp-ase subunit 2	P:proteasomal ubiquitin-dependent protein catabolic process; F:binding; F:endopeptidase activity; C:proteasome regulatory particle; F:enzyme regulator activity; P:regulation of protein catabolic process; P:regulation of catalytic activity	-	IPR002015; IPR011989; IPR016024; IPR016642; PTHR10943 (PANTHER), PTHR10943:SF2 (PANTHER), PF13646 (PFAM)	-	-	-	-	-	0
gi|322824377|	surface protease GP63, putative [Trypanosoma cruzi]	surface protease	C:membrane; F:metalloendopeptidase activity; P:cell adhesion; P:proteolysis; F:zinc ion binding	EC:3.4.24.0	IPR001577; G3DSA:2.10.55.10 (GENE3D), G3DSA:2.30.34.10 (GENE3D), G3DSA:3.90.132.10 (GENE3D), PTHR10942:SF0 (PANTHER), SSF55486 (SUPERFAMILY)	yes	-	-	yes	-	1
gi|322824549|	cyclophilin, putative [Trypanosoma cruzi]	cyclophilin	P:protein folding; C:endoplasmic reticulum lumen; F:peptide binding; P:protein peptidyl-prolyl isomerization; F:peptidyl-prolyl cis-trans isomerase activity	EC:5.2.1.8	IPR002130; IPR020892; IPR024936; PTHR11071 (PANTHER)	-	yes	-	-	-	0
gi|322824552|	hypothetical protein TCSYLVIO_3789 [Trypanosoma cruzi]	antigenic wd protein	F:protein binding		IPR001680; IPR015943; IPR017986; IPR019775; IPR020472; PTHR22847 (PANTHER)	-	-	-	yes	yes	0
gi|322824569|	trans-sialidase, putative [Trypanosoma cruzi]	trans-	F:exo-alpha-sialidase activity; P:pathogenesis	EC:3.2.1.18	IPR008377; IPR008985; IPR011040; IPR013320; PF13859 (PFAM)	-	-	-	yes	yes	0
gi|322824582|	mucin-associated surface protein (MASP), putative [Trypanosoma cruzi]	mucin-associated surface protein	-		no IPS match	yes	-	-	yes	yes	0
gi|322824678|	trans-sialidase, putative [Trypanosoma cruzi]	trans-sialidase	F:exo-alpha-sialidase activity; P:pathogenesis	EC:3.2.1.18	IPR008377; IPR011040; IPR013320; PF13859 (PFAM)	-	-	yes	-	yes	1
gi|322824774|	10 kDa heat shock protein, putative [Trypanosoma cruzi]	10 kda heat shock protein	P:protein folding; P:response to stress; C:mitochondrial matrix; F:unfolded protein binding	-	IPR011032; IPR020818	-	-	-	-	yes	0
gi|322824776|	protein disulfide isomerase, putative [Trypanosoma cruzi]	protein disulfide	C:cytoplasmic membrane-bounded vesicle; F:electron carrier activity; P:cell redox homeostasis; P:glycerol ether metabolic process; F:isomerase activity; F:protein disulfide oxidoreductase activity; C:endoplasmic reticulum	-	IPR005746; IPR005788; IPR011679; IPR012336; IPR013766; IPR017937; PTHR18929 (PANTHER), PTHR18929:SF32 (PANTHER)	-	yes	-	-	-	0
gi|322824808|	asparagine synthetase A, putative [Trypanosoma cruzi]	asparagine synthetase a	C:cytoplasm; F:aminoacyl-tRNA ligase activity; P:asparagine biosynthetic process; F:ATP binding; P:tRNA aminoacylation for protein translation; F:aspartate-ammonia ligase activity	EC:6.3.1.1	IPR004618; IPR006195; G3DSA:3.30.930.10 (GENE3D), PTHR30073 (PANTHER), PTHR30073:SF0 (PANTHER), SSF55681 (SUPERFAMILY)	-	-	-	-	-	0
gi|322824810|	glutathione peroxidase-like protein, putative [Trypanosoma cruzi]	glutathione peroxidase-like protein	F:glutathione peroxidase activity; P:response to oxidative stress; P:oxidation-reduction process	EC:1.11.1.9	IPR000889; IPR012336; PTHR11592:SF0 (PANTHER)	-	-	-	yes	yes	0
gi|322824812|	glutathione peroxidase-like protein, putative [Trypanosoma cruzi]	glutathione peroxidase-like protein	F:glutathione peroxidase activity; P:response to oxidative stress; P:oxidation-reduction process	EC:1.11.1.9	IPR000889; IPR012336; PTHR11592:SF0 (PANTHER)	yes	-	-	yes	yes	0
gi|322824838|	protein kinase C substrate protein, heavy chain, putative [Trypanosoma cruzi]	protein kinase c substrate heavy	P:response to stimulus; F:protein kinase C binding; P:protein folding; C:endoplasmic reticulum lumen; P:phosphorylation; F:kinase activity; P:cellular protein modification process	-	IPR009011; G3DSA:2.70.130.10 (GENE3D), PTHR12630 (PANTHER), PF12999 (PFAM), PF13015 (PFAM)	-	yes	-	-	-	0
gi|322824871|	heat shock protein 70 (HSP70), putative [Trypanosoma cruzi]	heat shock protein 70-related protein	F:ATP binding; P:response to stress	-	IPR013126; IPR018181; G3DSA:1.20.1270.10 (GENE3D), G3DSA:2.60.34.10 (GENE3D), G3DSA:3.30.30.30 (GENE3D), G3DSA:3.30.420.40 (GENE3D), G3DSA:3.90.640.10 (GENE3D), PTHR19375 (PANTHER), PTHR19375:SF88 (PANTHER), SSF100920 (SUPERFAMILY), SSF100934 (SUPERFAMILY), SSF53067 (SUPERFAMILY)	-	-	-	-	-	0
gi|322824975|	trans-sialidase, putative [Trypanosoma cruzi]	trans-	F:exo-alpha-sialidase activity; P:pathogenesis	EC:3.2.1.18	IPR008377; IPR008985; IPR011040; IPR013320; PF13385 (PFAM), PF13859 (PFAM)	-	-	-	yes	yes	0
gi|322825003|	trans-sialidase, putative [Trypanosoma cruzi]	trans-	F:exo-alpha-sialidase activity; P:pathogenesis	EC:3.2.1.18	IPR008377; IPR008985; IPR011040; IPR013320; PF13385 (PFAM), PF13859 (PFAM)	-	yes	-	-	-	0
gi|322825031|	trans-sialidase, putative [Trypanosoma cruzi]	trans-	F:exo-alpha-sialidase activity; P:pathogenesis		IPR008377; IPR008985; IPR011040; IPR013320; PF13385 (PFAM), PF13859 (PFAM)	-	-	-	yes	yes	1
gi|322825118|	trans-sialidase, putative [Trypanosoma cruzi]	glycoprotein 82 kda	F:exo-alpha-sialidase activity; P:pathogenesis	EC:3.2.1.18	IPR008377; IPR008985; IPR011040; IPR013320; PF13385 (PFAM), PF13859 (PFAM)	-	-	yes	yes	yes	0
gi|322825269|	trans-sialidase, putative [Trypanosoma cruzi]	trans-sialidase	F:exo-alpha-sialidase activity; P:pathogenesis	EC:3.2.1.18	IPR008377; IPR008985; IPR011040; IPR013320; IPR021287; PF13385 (PFAM), PF13859 (PFAM)	yes	-	-	yes	yes	0
gi|322825315|	trans-sialidase, putative [Trypanosoma cruzi]	trans-	F:exo-alpha-sialidase activity; P:pathogenesis		IPR008377; IPR008985; IPR011040; IPR013320; PF13859 (PFAM)	-	yes	-	-	-	0
gi|322825361|	methylthioadenosine phosphorylase, putative [Trypanosoma cruzi]	methylthioadenosine phosphorylase	F:S-methyl-5-thioadenosine phosphorylase activity; P:nucleoside metabolic process; F:phosphorylase activity	EC:2.4.2.28	IPR000845; IPR001369; IPR010044; IPR018099; G3DSA:3.40.50.1580 (GENE3D), PTHR11904:SF1 (PANTHER), SSF53167 (SUPERFAMILY)	yes	-	-	-	-	0
gi|322825616|	hypothetical protein TCSYLVIO_3190 [Trypanosoma cruzi]	flagellar associated protein	F:protein binding		IPR001680; IPR011047; IPR015943; IPR017986; IPR019775; PTHR13720 (PANTHER)	-	-	yes	-	-	0
gi|322825689|	seryl-tRNA synthetase, putative [Trypanosoma cruzi]	seryl-trna synthetase	C:cytoplasm; F:ATP binding; P:seryl-tRNA aminoacylation; F:serine-tRNA ligase activity	EC:6.1.1.11	IPR002314; IPR002317; IPR006195; IPR010978; IPR015866; G3DSA:3.30.930.10 (GENE3D), SSF55681 (SUPERFAMILY)	-	-	-	-	-	0
gi|322825731|	14-3-3 protein, putative [Trypanosoma cruzi]	14-3-3 protein	P:DNA damage checkpoint; F:protein domain specific binding; F:protein phosphorylated amino acid binding; P:regulation of mitosis; C:nucleus	-	IPR000308; IPR023409; IPR023410; PTHR18860:SF0 (PANTHER)	-	-	-	-	-	0
gi|322825777|	aminopeptidase, putative [Trypanosoma cruzi]	aminopeptidase	C:cytoplasm; P:proteolysis; F:manganese ion binding; F:metalloexopeptidase activity; F:aminopeptidase activity	EC:3.4.11.0	IPR000819; IPR011356; G3DSA:3.40.630.10 (GENE3D), PTHR11963 (PANTHER), PTHR11963:SF4 (PANTHER), SSF53187 (SUPERFAMILY)	-	-	-	-	-	0
gi|322825814|	hypothetical protein TCSYLVIO_3044 [Trypanosoma cruzi]	hypothetical protein [Trypanosoma cruzi strain CL Brener]	-		no IPS match	-	-	-	yes	yes	0
gi|322825927|	fumarate hydratase, putative [Trypanosoma cruzi]	fumarate hydratase	F:fumarate hydratase activity; P:generation of precursor metabolites and energy; P:fumarate metabolic process	EC:4.2.1.2	IPR004646; IPR004647; IPR011167; IPR020557; PTHR30389 (PANTHER), PTHR30389:SF0 (PANTHER)	-	-	yes	-	-	0
gi|322825992|	malic enzyme, putative [Trypanosoma cruzi]	cytosolic nadp-malic enzyme	F:metal ion binding; F:NAD binding; P:malate metabolic process; C:mitochondrion; P:oxidation-reduction process; F:malate dehydrogenase (oxaloacetate-decarboxylating) activity	EC:1.1.1.0	IPR001891; IPR012301; IPR012302; IPR015884; IPR016040; PTHR23406 (PANTHER), PTHR23406:SF2 (PANTHER), SSF51735 (SUPERFAMILY), SSF53223 (SUPERFAMILY)	-	-	-	-	-	0
gi|322825994|	malic enzyme, putative [Trypanosoma cruzi]	malic enzyme	F:metal ion binding; F:NAD binding; P:malate metabolic process; C:mitochondrion; P:oxidation-reduction process; F:malate dehydrogenase (oxaloacetate-decarboxylating) activity	EC:1.1.1.0	IPR001891; IPR012301; IPR012302; IPR015884; IPR016040; PTHR23406 (PANTHER), PTHR23406:SF2 (PANTHER), SSF51735 (SUPERFAMILY), SSF53223 (SUPERFAMILY)	-	-	-	-	-	0
gi|322826055|	trans-sialidase, putative [Trypanosoma cruzi]	trans-	P:metabolic process; F:exo-alpha-sialidase activity; P:pathogenesis	EC:3.2.1.18	IPR008377; IPR008985; IPR011040; IPR013320; PF13385 (PFAM), PF13859 (PFAM)	-	-	-	yes	yes	0
gi|322826089|	IgE-dependent histamine-releasing factor, putative [Trypanosoma cruzi]	#NAME?	C:cytoplasm	-	IPR011057; IPR011323; IPR018105; PTHR11991:SF0 (PANTHER)	-	-	yes	-	-	0
gi|322826102|	hypothetical protein TCSYLVIO_2835 [Trypanosoma cruzi]	calpain cysteine peptidase	F:calcium ion binding; P:proteolysis; F:calcium-dependent cysteine-type endopeptidase activity; C:intracellular		G3DSA:3.80.10.10 (GENE3D), SSF52047 (SUPERFAMILY)	-	-	yes	-	-	0
gi|322826109|	succinate dehydrogenase flavoprotein, putative [Trypanosoma cruzi]	succinate dehydrogenase	F:flavin adenine dinucleotide binding; P:electron transport chain; P:tricarboxylic acid cycle; F:succinate dehydrogenase activity; F:electron carrier activity	EC:1.3.99.1	IPR003952; IPR003953; IPR011281; IPR014006; IPR015939; G3DSA:3.50.50.60 (GENE3D), G3DSA:3.90.700.10 (GENE3D), PTHR11632 (PANTHER), SSF51905 (SUPERFAMILY), SSF56425 (SUPERFAMILY)	-	-	-	-	-	0
gi|322826156|	hypothetical protein TCSYLVIO_2801 [Trypanosoma cruzi]	hypothetical protein [Trypanosoma cruzi strain CL Brener]	-		no IPS match	-	yes	-	-	-	0
gi|322826188|	hypothetical protein TCSYLVIO_2779 [Trypanosoma cruzi]	flagellar protein	C:flagellum	-	no IPS match	-	-	-	yes	yes	0
gi|322826211|	2-amino-3-ketobutyrate coenzyme A ligase, putative [Trypanosoma cruzi]	2-amino-3-ketobutyrate coenzyme a ligase	F:ligase activity; F:pyridoxal phosphate binding; P:threonine catabolic process; P:biosynthetic process; F:transferase activity, transferring nitrogenous groups; F:glycine C-acetyltransferase activity	EC:2.3.1.29	IPR001917; IPR004839; IPR011282; IPR015421; IPR015422; IPR015424; PTHR13693 (PANTHER), PTHR13693:SF14 (PANTHER)	-	-	-	-	-	0
gi|322826288|	eukaryotic translation initiation factor 1A, putative [Trypanosoma cruzi]	eukaryotic translation initiation factor 1a	C:cytoplasm; P:translational initiation; F:translation initiation factor activity	-	IPR001253; IPR006196; IPR012340; IPR016027; PTHR21668:SF0 (PANTHER)	-	-	yes	-	yes	0
gi|322826333|	trans-sialidase, putative [Trypanosoma cruzi]	trans-	F:exo-alpha-sialidase activity; P:pathogenesis	EC:3.2.1.18	IPR008377; IPR008985; IPR011040; IPR013320; IPR021287; PF13385 (PFAM), PF13859 (PFAM)	yes	-	-	yes	yes	0
gi|322826340|	trans-sialidase, putative [Trypanosoma cruzi]	trans-	F:exo-alpha-sialidase activity; P:pathogenesis	EC:3.2.1.18	IPR008377; IPR008985; IPR011040; IPR013320; PF13385 (PFAM), PF13859 (PFAM)	-	-	-	yes	yes	0
gi|322826342|	trans-sialidase, putative [Trypanosoma cruzi]	trans-	F:exo-alpha-sialidase activity; F:N-acetyltransferase activity; P:pathogenesis	EC:3.2.1.18	IPR008377; IPR008985; IPR011040; IPR013320; PF13859 (PFAM)	-	-	-	yes	yes	0
gi|322826360|	trans-sialidase, putative [Trypanosoma cruzi]	trans-	F:exo-alpha-sialidase activity; P:pathogenesis	EC:3.2.1.18	IPR008377; IPR008985; IPR011040; IPR013320; PF13859 (PFAM)	-	-	-	yes	yes	0
gi|322826362|	trans-sialidase, putative [Trypanosoma cruzi]	trans-	F:exo-alpha-sialidase activity; P:pathogenesis	EC:3.2.1.18	IPR008377; IPR008985; IPR011040; IPR013320; PF13385 (PFAM), PF13859 (PFAM)	-	-	-	yes	yes	0
gi|322826367|	trans-sialidase, putative [Trypanosoma cruzi]	trans-	F:transferase activity; P:metabolic process; F:exo-alpha-sialidase activity; P:pathogenesis	EC:3.2.1.18	IPR008377; IPR011040; PF13859 (PFAM), PS51257 (PROFILE)	-	yes	-	-	-	1
gi|322826375|	trans-sialidase, putative [Trypanosoma cruzi]	trans-	F:transferase activity; P:metabolic process; F:exo-alpha-sialidase activity; P:pathogenesis	EC:3.2.1.18	IPR011040; PF13859 (PFAM)	-	-	-	yes	yes	0
gi|322826563|	thimet oligopeptidase, putative [Trypanosoma cruzi]	thimet oligopeptidase	C:cytosol; F:metalloendopeptidase activity; C:mitochondrion; P:proteolysis	EC:3.4.24.0	IPR001567; IPR024077; IPR024080; PTHR11804 (PANTHER), PTHR11804:SF27 (PANTHER), SSF55486 (SUPERFAMILY)	-	-	yes	-	-	0
gi|322826564|	thimet oligopeptidase, putative [Trypanosoma cruzi]	thimet oligopeptidase	F:metalloendopeptidase activity; P:peptide metabolic process; P:intracellular protein kinase cascade; P:proteolysis	EC:3.4.24.0	IPR001567; IPR024077; IPR024079; PTHR11804 (PANTHER), PTHR11804:SF27 (PANTHER), SSF55486 (SUPERFAMILY)	-	-	yes	-	-	0
gi|322826596|	trans-sialidase, putative [Trypanosoma cruzi]	trans- partial	F:exo-alpha-sialidase activity; P:pathogenesis	EC:3.2.1.18	IPR008377; IPR011040; PF13859 (PFAM)	-	-	-	yes	yes	0
gi|322826622|	trans-sialidase, putative [Trypanosoma cruzi]	trans-	F:exo-alpha-sialidase activity; P:pathogenesis	EC:3.2.1.18	IPR011040; IPR013320; PF13859 (PFAM)	-	-	-	yes	yes	0
gi|322826825|	trans-sialidase, putative [Trypanosoma cruzi]	trans-	F:exo-alpha-sialidase activity; P:pathogenesis	EC:3.2.1.18	IPR011040; PF13859 (PFAM)	-	yes	-	-	-	0
gi|322826866|	trans-sialidase, putative [Trypanosoma cruzi]	trans-	C:membrane; F:exo-alpha-sialidase activity; P:pathogenesis	EC:3.2.1.18	IPR008377; IPR008985; IPR011040; IPR013320; PF13385 (PFAM), PF13859 (PFAM)	-	-	yes	-	yes	1
gi|322826874|	heat shock protein DnaJ, putative [Trypanosoma cruzi]	chaperone protein	C:cytoplasm; F:metal ion binding; F:heat shock protein binding; P:response to unfolded protein; F:ATP binding; F:unfolded protein binding; P:protein refolding; P:response to heat	-	IPR001305; IPR001623; IPR002939; IPR003095; IPR008971; IPR018253; G3DSA:2.60.260.20 (GENE3D), PTHR24076 (PANTHER), PTHR24076:SF1 (PANTHER)	-	-	-	yes	yes	0
gi|322826961|	glycosomal phosphoenolpyruvate carboxykinase, putative [Trypanosoma cruzi]	glycosomal phosphoenolpyruvate carboxykinase	C:glycosome; F:microtubule binding; P:gluconeogenesis; F:kinase activity; P:phosphorylation; F:phosphoenolpyruvate carboxykinase (ATP) activity; C:vesicle membrane; F:ATP binding	EC:4.1.1.49	IPR001272; IPR008210; IPR013035; IPR015994; PTHR30031 (PANTHER), PTHR30031:SF0 (PANTHER), SSF53795 (SUPERFAMILY)	-	-	-	-	-	0
gi|322827257|	3-ketoacyl-CoA thiolase, putative [Trypanosoma cruzi]	3-ketoacyl- thiolase	P:metabolic process; C:mitochondrion; F:acetyl-CoA C-acyltransferase activity	EC:2.3.1.16	IPR002155; IPR016038; IPR016039; IPR020613; IPR020616; IPR020617; PTHR18919:SF33 (PANTHER)	-	-	-	-	-	0
gi|322827284|	trans-sialidase, putative [Trypanosoma cruzi]	trans-	F:exo-alpha-sialidase activity; P:pathogenesis	EC:3.2.1.18	IPR008377; IPR008985; IPR011040; IPR013320; PF13385 (PFAM), PF13859 (PFAM)	-	-	-	yes	yes	0
gi|322827324|	aldose 1-epimerase-like protein, putative [Trypanosoma cruzi]	aldose 1-epimerase-like protein	F:carbohydrate binding; P:hexose metabolic process; F:isomerase activity	-	IPR008183; IPR011013; IPR014718; IPR015443; PTHR10091:SF0 (PANTHER)	-	-	yes	yes	yes	0
gi|322827371|	hypothetical protein TCSYLVIO_2103 [Trypanosoma cruzi]	hypothetical protein TCSYLVIO_007605 [Trypanosoma cruzi]	-		no IPS match	-	-	-	-	-	0
gi|322827466|	mucin-associated surface protein (MASP), putative [Trypanosoma cruzi]	mucin-associated surface protein	-		no IPS match	yes	yes	-	-	-	2
gi|322827554|	iron superoxide dismutase, putative [Trypanosoma cruzi]	iron superoxide dismutase	F:metal ion binding; P:superoxide metabolic process; F:superoxide dismutase activity; P:oxidation-reduction process	EC:1.15.1.1	IPR001189; IPR019831; IPR019832; IPR019833; PTHR11404:SF8 (PANTHER)	-	-	-	-	yes	0
gi|322827645|	trans-sialidase, putative [Trypanosoma cruzi]	trans-	F:exo-alpha-sialidase activity; P:pathogenesis	EC:3.2.1.18	IPR008377; IPR008985; IPR011040; IPR013320; PF13385 (PFAM), PF13859 (PFAM)	yes	yes	-	-	-	1
gi|322827714|	trans-sialidase, putative [Trypanosoma cruzi]	trans-	F:exo-alpha-sialidase activity; P:pathogenesis	EC:3.2.1.18	IPR008377; IPR008985; IPR011040; IPR013320; PF13385 (PFAM), PF13859 (PFAM)	-	-	yes	yes	yes	0
gi|322827748|	trans-sialidase, putative [Trypanosoma cruzi]	trans-	F:exo-alpha-sialidase activity; P:pathogenesis	EC:3.2.1.18	IPR008377; IPR008985; IPR011040; IPR013320; IPR021287; IPR022144; PF13385 (PFAM)	yes	-	-	yes	yes	0
gi|322827860|	trans-sialidase, putative [Trypanosoma cruzi]	trans-	F:exo-alpha-sialidase activity; P:pathogenesis	EC:3.2.1.18	IPR008377; IPR008985; IPR011040; IPR013320; IPR021287; PF13385 (PFAM), PF13859 (PFAM)	yes	-	-	yes	yes	0
gi|322827864|	trans-sialidase, putative [Trypanosoma cruzi]	trans- partial	F:exo-alpha-sialidase activity; P:pathogenesis	EC:3.2.1.18	IPR008377; IPR008985; IPR013320; IPR022144	-	-	yes	yes	yes	0
gi|322827866|	trans-sialidase, putative [Trypanosoma cruzi]	trans-	F:exo-alpha-sialidase activity; P:pathogenesis	EC:3.2.1.18	IPR008377; IPR011040; IPR013320; PF13859 (PFAM)	-	-	yes	yes	yes	0
gi|322827869|	trans-sialidase, putative [Trypanosoma cruzi]	trans-	F:exo-alpha-sialidase activity; P:pathogenesis	EC:3.2.1.18	IPR008377; IPR008985; IPR011040; IPR013320; IPR022144; PF13385 (PFAM), PF13859 (PFAM)	-	-	-	yes	yes	1
gi|322827878|	fructose-bisphosphate aldolase, glycosomal, putative [Trypanosoma cruzi]	fructose- -bisphosphate aldolase	C:glycosome; P:glycolysis; F:fructose-bisphosphate aldolase activity	EC:4.1.2.13	IPR000741; IPR013785; SSF51569 (SUPERFAMILY)	-	-	yes	yes	yes	0
gi|322827884|	fructose-bisphosphate aldolase, glycosomal, putative [Trypanosoma cruzi]	fructose- -bisphosphate aldolase	C:glycosome; P:glycolysis; F:fructose-bisphosphate aldolase activity	EC:4.1.2.13	IPR000741; IPR013785; PTHR11627:SF0 (PANTHER), SSF51569 (SUPERFAMILY)	-	-	-	-	-	0
gi|322827986|	ubiquitin-like protein, putative [Trypanosoma cruzi]	ubiquitin-like protein	P:cellular process; F:protein binding	-	IPR000449; IPR000626; IPR006636; IPR009060; IPR015496; IPR015940; IPR019955; G3DSA:1.10.8.10 (GENE3D), G3DSA:3.10.20.90 (GENE3D), PTHR10677:SF3 (PANTHER), SSF54236 (SUPERFAMILY)	-	-	-	yes	yes	2
gi|322828019|	proteasome beta 2 subunit, putative [Trypanosoma cruzi]	proteasome beta 2 subunit	C:cytoplasm; P:ubiquitin-dependent protein catabolic process; C:proteasome core complex, beta-subunit complex; C:nucleus; F:threonine-type endopeptidase activity	EC:3.4.25.0	IPR001353; IPR023333; G3DSA:3.60.20.10 (GENE3D), PTHR11599 (PANTHER), PTHR11599:SF6 (PANTHER), SSF56235 (SUPERFAMILY)	-	-	-	yes	-	1
gi|322828024|	elongation factor 2, putative [Trypanosoma cruzi]	elongation factor 2	F:translation elongation factor activity; P:translational elongation; P:GTP catabolic process; F:GTPase activity; F:GTP binding	-	IPR000795; IPR004161; IPR005225; IPR009000; IPR009022; G3DSA:2.40.30.10 (GENE3D), G3DSA:3.30.70.870 (GENE3D), G3DSA:3.40.50.300 (GENE3D), G3DSA:3.90.1430.10 (GENE3D), PTHR23115 (PANTHER), PTHR23115:SF4 (PANTHER), SSF52540 (SUPERFAMILY)	-	-	-	-	-	0
gi|322828079|	histone H4, putative [Trypanosoma cruzi]	histone h4	C:nucleosome; F:DNA binding; P:nucleosome assembly; C:nucleus; F:protein heterodimerization activity	-	IPR001951; IPR007125; IPR009072	-	-	-	-	-	0
gi|322828093|	phosphoprotein phosphatase, putative [Trypanosoma cruzi]	phosphoprotein phosphatase	F:DNA binding; F:protein serine/threonine phosphatase activity; P:histone modification; P:DNA-dependent transcription, initiation; P:protein dephosphorylation; C:nucleus	-	IPR004843; IPR006186; G3DSA:3.60.21.10 (GENE3D), PTHR11668 (PANTHER), PTHR11668:SF72 (PANTHER), SSF56300 (SUPERFAMILY)	-	-	-	-	-	0
gi|322828281|	small GTP-binding protein Rab1, putative [Trypanosoma cruzi]	small gtp-binding protein rab1	F:GTP binding; P:small GTPase mediated signal transduction; F:GTPase activity; P:protein transport	-	IPR001806; IPR003579; IPR005225; G3DSA:3.40.50.300 (GENE3D), PTHR24073 (PANTHER), PTHR24073:SF212 (PANTHER), PS51419 (PROFILE), SSF52540 (SUPERFAMILY)	-	-	-	-	yes	0
gi|322828338|	peptide methionine sulfoxide reductase, putative [Trypanosoma cruzi]	peptide methionine sulfoxide reductase	F:peptide-methionine-(S)-S-oxide reductase activity; P:oxidation-reduction process; P:cellular protein modification process	EC:1.8.4.11	IPR002569; PTHR10173 (PANTHER), PTHR10173:SF6 (PANTHER)	-	-	-	-	-	0
gi|322828353|	mucin-associated surface protein (MASP), putative [Trypanosoma cruzi]	mucin-associated surface protein	-		no IPS match	-	-	-	yes	yes	0
gi|322828368|	trans-sialidase, putative [Trypanosoma cruzi]	trans-	F:exo-alpha-sialidase activity; P:pathogenesis	EC:3.2.1.18	IPR008377; IPR008985; IPR011040; IPR013320; PF13385 (PFAM), PF13859 (PFAM)	-	-	-	yes	yes	0
gi|322828370|	trans-sialidase, putative [Trypanosoma cruzi]	trans-	F:exo-alpha-sialidase activity; P:pathogenesis		IPR008377; IPR008985; IPR011040; IPR013320; PF13385 (PFAM), PF13859 (PFAM)	-	-	-	yes	yes	0
gi|322828393|	trans-sialidase, putative [Trypanosoma cruzi]	trans-	F:exo-alpha-sialidase activity; P:pathogenesis	EC:3.2.1.18	IPR008377; IPR008985; IPR011040; IPR013320; PF13385 (PFAM), PF13859 (PFAM)	-	-	-	yes	yes	0
gi|322828411|	mucin-associated surface protein (MASP), putative [Trypanosoma cruzi]	mucin-associated surface protein	-		no IPS match	yes	yes	-	-	-	1
gi|322828425|	trans-sialidase, putative [Trypanosoma cruzi]	trans-sialidase	F:exo-alpha-sialidase activity; P:pathogenesis	EC:3.2.1.18	IPR008377; IPR011040; PF13859 (PFAM)	-	-	-	yes	yes	0
gi|322828520|	S-adenosylhomocysteine hydrolase, putative [Trypanosoma cruzi]	s-adenosylhomocysteine hydrolase	C:cytoplasm; P:S-adenosylmethionine cycle; F:[methionine synthase] reductase activity; F:adenosylhomocysteinase activity; P:one-carbon metabolic process; P:oxidation-reduction process; F:nucleotide binding	EC:1.16.1.8; EC:3.3.1.1	IPR000043; IPR015878; IPR020082; G3DSA:3.40.50.1480 (GENE3D), SSF51735 (SUPERFAMILY), SSF52283 (SUPERFAMILY)	-	-	-	-	-	0
gi|322828527|	14-3-3 protein, putative [Trypanosoma cruzi]	14-3-3 protein	F:DNA binding; F:protein domain specific binding; P:Ras protein signal transduction; F:protein phosphorylated amino acid binding	-	IPR000308; IPR023410; PTHR18860:SF0 (PANTHER)	-	-	-	-	-	0
gi|322828528|	phosphoenolpyruvate mutase, putative [Trypanosoma cruzi]	phosphoenolpyruvate phosphomutase	F:phosphoenolpyruvate mutase activity; F:metal ion binding; P:metabolic process	EC:5.4.2.9	IPR012698; IPR015813; PTHR21631 (PANTHER), PTHR21631:SF4 (PANTHER), PF13714 (PFAM)	-	-	yes	-	-	0
gi|322828563|	trans-sialidase, putative [Trypanosoma cruzi]	trans-sialidase	F:exo-alpha-sialidase activity; P:pathogenesis	EC:3.2.1.18	IPR008377; IPR008985; IPR011040; IPR013320; IPR022144; PF13385 (PFAM), PF13859 (PFAM)	-	-	-	yes	yes	0
gi|322828923|	trans-sialidase, putative [Trypanosoma cruzi]	trans-	F:exo-alpha-sialidase activity; P:pathogenesis	EC:3.2.1.18	IPR011040	-	yes	-	-	-	1
gi|322828937|	trans-sialidase, putative [Trypanosoma cruzi]	trans-sialidase	F:exo-alpha-sialidase activity; P:pathogenesis	EC:3.2.1.18	IPR008377; IPR008985; IPR011040; IPR013320; PF13385 (PFAM), PF13859 (PFAM)	-	-	-	yes	yes	1
gi|322828975|	40S ribosomal protein SA, putative [Trypanosoma cruzi]	40s ribosomal protein sa	F:receptor activity; C:organellar small ribosomal subunit; F:structural constituent of ribosome; C:cytosolic small ribosomal subunit; P:translation	-	IPR001865; IPR005707; IPR018130; IPR023591; PTHR11489:SF7 (PANTHER)	-	-	yes	-	-	0
gi|322829135|	hypothetical protein TCSYLVIO_983 [Trypanosoma cruzi]	calmodulin-related protein	F:calcium ion binding	-	IPR011992; IPR018249; PTHR10891 (PANTHER), PF13499 (PFAM), SSF47473 (SUPERFAMILY)	-	-	yes	-	-	0
gi|322829184|	trans-sialidase, putative [Trypanosoma cruzi]	trans-	F:exo-alpha-sialidase activity; P:pathogenesis	EC:3.2.1.18	IPR008377; IPR008985; IPR011040; IPR013320; PF13859 (PFAM)	-	-	-	yes	yes	0
gi|322829186|	trans-sialidase, putative [Trypanosoma cruzi]	trans- partial	F:exo-alpha-sialidase activity; P:pathogenesis	EC:3.2.1.18	IPR011040; PF13859 (PFAM)	-	-	yes	yes	yes	0
gi|322829205|	trans-sialidase, putative [Trypanosoma cruzi]	trans-sialidase	F:exo-alpha-sialidase activity; P:pathogenesis	EC:3.2.1.18	IPR008377; IPR008985; IPR011040; IPR013320; PF13385 (PFAM), PF13859 (PFAM)	-	-	-	yes	yes	0
gi|322829207|	surface protease GP63, putative [Trypanosoma cruzi]	surface protease	C:membrane; F:metalloendopeptidase activity; P:cell adhesion; P:proteolysis; F:zinc ion binding	EC:3.4.24.0	IPR001577; G3DSA:2.10.55.10 (GENE3D), G3DSA:2.30.34.10 (GENE3D), G3DSA:3.90.132.10 (GENE3D), PTHR10942:SF0 (PANTHER), PS00142 (PROSITE), SSF55486 (SUPERFAMILY)	-	-	-	-	yes	0
gi|322829257|	GTP-binding nuclear protein rtb2, putative [Trypanosoma cruzi]	gtp-binding nuclear protein	P:small GTPase mediated signal transduction; P:nucleocytoplasmic transport; P:GTP catabolic process; F:GTPase activity; P:intracellular protein transport; C:nucleus; F:GTP binding; C:membrane	-	IPR001806; IPR002041; IPR003578; IPR003579; IPR005225; IPR020849; G3DSA:3.40.50.300 (GENE3D), PTHR24071 (PANTHER), SSF52540 (SUPERFAMILY)	-	-	yes	-	yes	0
gi|322829343|	trans-sialidase, putative [Trypanosoma cruzi]	trans-	F:exo-alpha-sialidase activity; P:pathogenesis	EC:3.2.1.18	IPR008377; IPR008985; IPR011040; IPR013320; IPR022144; PF13385 (PFAM)	-	-	-	yes	yes	0
gi|322829372|	hypothetical protein TCSYLVIO_865 [Trypanosoma cruzi]	hypothetical protein TCSYLVIO_003547 [Trypanosoma cruzi]	-		no IPS match	-	-	yes	yes	yes	0
gi|322829389|	proteasome alpha 7 subunit, putative [Trypanosoma cruzi]	proteasome alpha 7 subunit	C:proteasome core complex, alpha-subunit complex; P:ubiquitin-dependent protein catabolic process; C:nucleus; F:threonine-type endopeptidase activity	EC:3.4.25.0	IPR000426; IPR001353; IPR023332; G3DSA:3.60.20.10 (GENE3D), PTHR11599 (PANTHER), PTHR11599:SF10 (PANTHER), SSF56235 (SUPERFAMILY)	-	-	-	-	-	0
gi|322829463|	aminopeptidase, putative [Trypanosoma cruzi]	aminopeptidase-like protein	F:metallopeptidase activity; P:proteolysis; F:zinc ion binding; F:aminopeptidase activity	EC:3.4.11.0	IPR001930; IPR014782; IPR024571; PTHR11533:SF34 (PANTHER), PS00142 (PROSITE), SSF55486 (SUPERFAMILY), SSF63737 (SUPERFAMILY)	-	-	-	-	-	0
gi|322829466|	40S ribosomal protein S4, putative [Trypanosoma cruzi]	40s ribosomal protein s4	C:ribosome; F:structural constituent of ribosome; F:RNA binding; P:translation	-	IPR000876; IPR002942; IPR005824; IPR013843; IPR013845; PTHR11581:SF0 (PANTHER)	-	-	yes	-	-	0
gi|322829472|	adenylosuccinate synthetase, putative [Trypanosoma cruzi]	adenylosuccinate synthetase	C:cytoplasm; F:adenylosuccinate synthase activity; P:purine nucleotide biosynthetic process; F:GTP binding; F:magnesium ion binding	EC:6.3.4.4	IPR001114; IPR018220; G3DSA:1.10.300.10 (GENE3D), G3DSA:3.40.440.10 (GENE3D), G3DSA:3.90.170.10 (GENE3D), PTHR11846:SF0 (PANTHER), SSF52540 (SUPERFAMILY)	-	-	-	yes	yes	0
gi|322829583|	hypothetical protein TCSYLVIO_718 [Trypanosoma cruzi]	hypothetical protein [Trypanosoma cruzi strain CL Brener]	F:nucleic acid binding	-	IPR002775; IPR014560; PD010497 (PRODOM), G3DSA:3.30.110.20 (GENE3D), SSF82704 (SUPERFAMILY)	-	-	yes	-	-	0
gi|322829681|	I/6 autoantigen, putative [Trypanosoma cruzi]	i 6 autoantigen	C:microtubule cytoskeleton; F:calcium ion binding; F:structural constituent of cytoskeleton	-	IPR011992; PF13833 (PFAM)	-	-	-	-	yes	0
gi|322829685|	centrin, putative [Trypanosoma cruzi]	centrin	F:calcium ion binding; P:cell cycle; C:microtubule basal body	-	IPR002048; IPR011992; IPR018247; IPR018249; PTHR10891 (PANTHER), PTHR10891:SF190 (PANTHER), PF13499 (PFAM), SSF47473 (SUPERFAMILY)	-	-	yes	-	-	0
gi|322829704|	hypothetical protein TCSYLVIO_634 [Trypanosoma cruzi]	myosin heavy	-		no IPS match	-	-	-	-	-	0
gi|322829788|	hypothetical protein TCSYLVIO_577 [Trypanosoma cruzi]	hypothetical protein [Trypanosoma cruzi strain CL Brener]	-		no IPS match	-	-	yes	-	-	0
gi|322829932|	trans-sialidase, putative [Trypanosoma cruzi]	trans-sialidase	F:exo-alpha-sialidase activity; P:pathogenesis	EC:3.2.1.18	IPR008377; IPR008985; IPR011040; IPR013320; PF13859 (PFAM)	-	-	-	yes	yes	0
gi|322829987|	hypothetical protein TCSYLVIO_459 [Trypanosoma cruzi]	protein interacting with poly -binding protein pab1p	-		IPR009604; IPR025852; PTHR12854 (PANTHER), PTHR12854:SF7 (PANTHER)	-	yes	-	-	-	0
gi|322830007|	nucleoside phosphorylase, putative [Trypanosoma cruzi]	nucleoside phosphorylase-like protein	F:purine-nucleoside phosphorylase activity; P:nucleoside metabolic process	EC:2.4.2.1	IPR000845; IPR018017; G3DSA:3.40.50.1580 (GENE3D), PTHR21234:SF13 (PANTHER), SSF53167 (SUPERFAMILY)	-	-	yes	-	-	0
gi|322830056|	hypothetical protein TCSYLVIO_415 [Trypanosoma cruzi]	hypothetical protein [Trypanosoma cruzi strain CL Brener]	-		no IPS match	-	-	yes	yes	yes	0
gi|322830189|	hypothetical protein TCSYLVIO_337 [Trypanosoma cruzi]	hypothetical protein TCSYLVIO_010631 [Trypanosoma cruzi]	F:protein binding		IPR000008; IPR008973; G3DSA:2.60.40.150 (GENE3D)	-	-	yes	yes	yes	0
gi|322830215|	hypothetical protein TCSYLVIO_320 [Trypanosoma cruzi]	zgc:136346 protein	F:molecular_function; P:biological_process; C:cellular_component; F:nucleic acid binding		PTHR13468 (PANTHER), PTHR13468:SF0 (PANTHER)	-	-	yes	-	yes	0
gi|322830271|	calpain-like cysteine peptidase, putative [Trypanosoma cruzi]	calpain-like cysteine peptidase	F:molecular_function; P:biological_process; C:cellular_component		IPR015232; PTHR10183 (PANTHER), PTHR10183:SF153 (PANTHER)	-	-	-	yes	yes	0
gi|322830328|	hypothetical protein TCSYLVIO_233 [Trypanosoma cruzi]	redoxin domain-containing protein	P:cell redox homeostasis; F:oxidoreductase activity; P:oxidation-reduction process; F:antioxidant activity	-	IPR012336; PF13905 (PFAM)	-	-	-	-	-	0
gi|322830340|	adenosine 5'-monophosphoramidase, putative [Trypanosoma cruzi]	adenosine 5 -monophosphoramidase	C:cytosol; F:adenosine 5'-monophosphoramidase activity; P:metabolic process; C:nucleus	-	IPR001310; IPR011146; IPR019808; PTHR23089:SF0 (PANTHER)	-	-	yes	-	-	0
gi|322830351|	proteasome alpha 3 subunit, putative [Trypanosoma cruzi]	proteasome alpha 3 subunit	C:cytosolic ribosome; C:vacuole; C:proteasome core complex, alpha-subunit complex; P:response to cadmium ion; P:ubiquitin-dependent protein catabolic process; C:nucleus; F:threonine-type endopeptidase activity; C:mitochondrion	EC:3.4.25.0	IPR000426; IPR001353; IPR023332; G3DSA:3.60.20.10 (GENE3D), PTHR11599 (PANTHER), PTHR11599:SF13 (PANTHER), SSF56235 (SUPERFAMILY)	-	-	-	-	-	0
gi|322830409|	centromere/microtubule binding protein cbf5, putative [Trypanosoma cruzi]	centromere microtubule binding protein	F:RNA binding; F:pseudouridylate synthase activity; P:rRNA modification; C:nucleolus; F:telomerase activity; C:telomerase holoenzyme complex; P:telomere maintenance via telomerase; P:pseudouridine synthesis; F:pseudouridine synthase activity; F:snoRNP binding; C:nucleoplasm; P:tRNA modification	EC:4.2.1.70; EC:5.4.99.12	IPR002478; IPR002501; IPR004521; IPR004802; IPR012960; IPR015947; IPR020103; G3DSA:2.30.130.10 (GENE3D)	-	-	-	-	-	0
gi|322830416|	proteasome alpha 5 subunit, putative [Trypanosoma cruzi]	proteasome alpha 5	C:proteasome core complex, alpha-subunit complex; P:ubiquitin-dependent protein catabolic process; C:nucleus; C:cytosol; F:threonine-type endopeptidase activity	EC:3.4.25.0	IPR000426; IPR001353; IPR023332; G3DSA:3.60.20.10 (GENE3D), PTHR11599 (PANTHER), PTHR11599:SF14 (PANTHER), SSF56235 (SUPERFAMILY)	-	-	-	-	-	0
gi|322830427|	proteasome alpha 2 subunit, putative [Trypanosoma cruzi]	proteasome alpha 2 subunit	C:cytoplasm; C:proteasome core complex, alpha-subunit complex; P:ubiquitin-dependent protein catabolic process; C:nucleus; F:threonine-type endopeptidase activity	EC:3.4.25.0	IPR000426; IPR001353; IPR023332; G3DSA:3.60.20.10 (GENE3D), PTHR11599 (PANTHER), PTHR11599:SF16 (PANTHER), SSF56235 (SUPERFAMILY)	-	-	-	-	-	1
gi|322830507|	adenylate kinase, putative [Trypanosoma cruzi]	adenylate kinase	C:cytoplasm; F:adenylate kinase activity; P:nucleotide biosynthetic process; F:ATP binding; P:nucleotide phosphorylation	EC:2.7.4.3	IPR000850; IPR006259; IPR007862; G3DSA:3.40.50.300 (GENE3D), SSF52540 (SUPERFAMILY)	-	-	-	-	-	0
gi|322830515|	surface protease GP63, putative [Trypanosoma cruzi]	surface protease	C:membrane; F:metalloendopeptidase activity; P:cell adhesion; P:proteolysis; F:zinc ion binding	EC:3.4.24.0	IPR001577; G3DSA:2.10.55.10 (GENE3D), G3DSA:2.30.34.10 (GENE3D), G3DSA:3.10.170.20 (GENE3D), G3DSA:3.90.132.10 (GENE3D), PTHR10942:SF0 (PANTHER), SSF55486 (SUPERFAMILY)	-	yes	-	-	-	3
gi|322830543|	trans-sialidase, putative [Trypanosoma cruzi]	trans-sialidase	F:exo-alpha-sialidase activity; P:pathogenesis	EC:3.2.1.18	IPR008377; IPR008985; IPR011040; IPR013320; PF13859 (PFAM)	-	yes	-	-	-	0
gi|322830546|	trans-sialidase, putative [Trypanosoma cruzi]	fl-160-crp protein	F:exo-alpha-sialidase activity; P:pathogenesis	EC:3.2.1.18	IPR008985; IPR011040; IPR013320; PF13859 (PFAM)	-	-	-	yes	yes	0
gi|322830558|	t-complex protein 1, delta subunit, putative [Trypanosoma cruzi]	t-complex protein delta subunit	P:protein folding; C:chaperonin-containing T-complex; P:regulation of cell cycle; F:ATP binding; F:unfolded protein binding	-	IPR002194; IPR002423; IPR012717; IPR017998; G3DSA:1.10.560.10 (GENE3D), G3DSA:3.30.260.10 (GENE3D), G3DSA:3.50.7.10 (GENE3D), SSF52029 (SUPERFAMILY), SSF54849 (SUPERFAMILY)	yes	-	-	-	-	0
gi|322830560|	40S ribosomal protein S23, putative [Trypanosoma cruzi]	40s ribosomal protein s23	F:structural constituent of ribosome; F:RNA binding; C:cytosolic small ribosomal subunit; P:translation	-	IPR005680; IPR006032; IPR012340; IPR016027; PTHR11652:SF9 (PANTHER)	-	-	yes	yes	yes	0
gi|323099908|	trans-sialidase [Trypanosoma cruzi]	trans-sialidase	F:exo-alpha-sialidase activity; P:pathogenesis	EC:3.2.1.18	IPR008377; IPR008985; IPR011040; IPR013320; PF13385 (PFAM), PF13859 (PFAM)	-	-	-	yes	yes	0
gi|32401136|	unknown [Trypanosoma cruzi]	trans-	F:exo-alpha-sialidase activity; P:pathogenesis	EC:3.2.1.18	IPR008377; IPR008985; IPR011040; IPR013320; IPR021287; PF13385 (PFAM), PF13859 (PFAM), tmhmm (TMHMM)	yes	-	-	yes	yes	0
gi|32401139|	unknown [Trypanosoma cruzi]	trans-sialidase	C:anchored to membrane; P:metabolic process; F:exo-alpha-sialidase activity; C:plasma membrane; P:pathogenesis	EC:3.2.1.18	IPR008377; IPR008985; IPR011040; IPR013320; IPR026856; IPR026948; PF13385 (PFAM), PF13859 (PFAM), SignalP-NN(euk) (SIGNALP), tmhmm (TMHMM)	yes	yes	-	-	-	2
gi|33867787|	21 kDa cyclophilin [Trypanosoma cruzi]	cyclophilin 4	P:protein folding; P:protein peptidyl-prolyl isomerization; F:peptidyl-prolyl cis-trans isomerase activity	EC:5.2.1.8	IPR002130; IPR020892; IPR024936; PTHR11071 (PANTHER)	-	-	yes	-	yes	0
gi|340366507|	hypothetical protein [Trypanosoma cruzi]	hypothetical protein, partial [Trypanosoma cruzi]	-		no IPS match	-	-	yes	yes	yes	0
gi|34539505|	c71 surface protein [Trypanosoma cruzi]	trans-sialidase	F:exo-alpha-sialidase activity; P:pathogenesis	EC:3.2.1.18	IPR008377; IPR008985; IPR011040; IPR013320; IPR021287; PF13385 (PFAM), PF13859 (PFAM), tmhmm (TMHMM)	yes	-	yes	yes	yes	1
gi|34539511|	unknown [Trypanosoma cruzi]	mucin-associated surface protein	-		no IPS match	yes	-	-	yes	yes	0
gi|348658698|	3-hydroxy-3-methylglutaryl-CoA reductase [Trypanosoma cruzi]	3-hydroxy-3-methylglutaryl- partial	F:NADP binding; P:isoprenoid biosynthetic process; C:integral to membrane; P:coenzyme A metabolic process; F:hydroxymethylglutaryl-CoA reductase (NADPH) activity; P:oxidation-reduction process	EC:1.1.1.34	IPR002202; IPR009023; IPR009029; IPR023074; IPR023076; IPR023282	-	-	yes	-	-	0
gi|34922663|	RecName: Full=Kinetoplastid membrane protein 11; Short=KMP-11	kinetoplastid membrane protein-11	C:cytoplasm; P:entry into host cell; C:flagellum; C:cilium; P:positive regulation of cell proliferation; P:defense response; P:ciliary or flagellar motility; P:T cell proliferation; P:cytoskeleton organization; C:microtubule	-	IPR004132	-	-	yes	-	yes	0
gi|351735226|	mucin-associated surface protein, partial [Trypanosoma cruzi]	mucin-associated surface protein	-		no IPS match	yes	yes	-	-	-	0
gi|351735228|	mucin-associated surface protein, partial [Trypanosoma cruzi]	mucin-associated surface protein	-		no IPS match	yes	yes	-	-	-	1
gi|35181448|	serine carboxypeptidase precursor [Trypanosoma cruzi]	serine carboxypeptidase	F:serine-type carboxypeptidase activity; P:proteolysis	EC:3.4.16.0	IPR001563; IPR018202; G3DSA:3.40.50.1820 (GENE3D), SignalP-NN(euk) (SIGNALP), tmhmm (TMHMM), SSF53474 (SUPERFAMILY)	-	yes	-	-	-	1
gi|356493849|	leucine aminopeptidase, partial	leucine partial	C:cytoplasm; P:proteolysis; F:manganese ion binding; F:metalloexopeptidase activity; F:aminopeptidase activity	EC:3.4.11.0	IPR000819; IPR011356; G3DSA:3.40.630.10 (GENE3D), PTHR11963 (PANTHER), PTHR11963:SF4 (PANTHER), SSF53187 (SUPERFAMILY)	-	-	-	-	-	0
gi|356494093|	superoxide dismutase, partial	superoxide dismutase b	F:metal ion binding; P:superoxide metabolic process; F:superoxide dismutase activity; P:oxidation-reduction process	EC:1.15.1.1	IPR001189; IPR019831; IPR019832; PTHR11404:SF8 (PANTHER)	-	-	yes	yes	yes	0
gi|3599495|	surface glycoprotein Tc85-11 [Trypanosoma cruzi]	trans-sialidase	P:metabolic process; F:exo-alpha-sialidase activity; P:pathogenesis	EC:3.2.1.18	IPR008377; IPR008985; IPR011040; IPR013320; IPR021287; PF13385 (PFAM), PF13859 (PFAM), SignalP-NN(euk) (SIGNALP), tmhmm (TMHMM)	yes	yes	-	-	-	0
gi|3661541|	poly-zinc finger protein 1 [Trypanosoma cruzi]	universal minicircle sequence binding protein	F:zinc ion binding; F:nucleic acid binding	-	IPR001878; PTHR23002 (PANTHER)	-	-	yes	yes	yes	0
gi|37730606|	surface glycoprotein Tc85-45 [Trypanosoma cruzi]	85 kda surface glycoprotein	F:exo-alpha-sialidase activity; C:mitochondrion; P:pathogenesis	EC:3.2.1.18	IPR008377; IPR008985; IPR011040; IPR013320; PF13385 (PFAM), PF13859 (PFAM)	-	-	-	yes	yes	0
gi|37778147|	surface glycoprotein Tc-85/11 [Trypanosoma cruzi]	trans-sialidase	F:exo-alpha-sialidase activity; P:pathogenesis	EC:3.2.1.18	IPR008377; IPR008985; IPR011040; IPR013320; PF13385 (PFAM), PF13859 (PFAM)	-	-	yes	yes	yes	0
gi|37778153|	surface glycoprotein Tc-85/16 [Trypanosoma cruzi]	trans-sialidase	F:exo-alpha-sialidase activity; C:mitochondrion; P:pathogenesis	EC:3.2.1.18	IPR008377; IPR008985; IPR011040; IPR013320; PF13385 (PFAM), PF13859 (PFAM)	-	-	yes	yes	yes	0
gi|37778163|	surface glycoprotein Tc-85/32 [Trypanosoma cruzi]	trans-sialidase	F:exo-alpha-sialidase activity; C:mitochondrion; P:pathogenesis	EC:3.2.1.18	IPR008377; IPR008985; IPR011040; IPR013320; PF13385 (PFAM), PF13859 (PFAM)	-	-	-	yes	yes	0
gi|378940545|	actin	actin	P:cytoskeleton organization; C:cytoplasm; F:ATP binding; C:actin cytoskeleton; F:structural constituent of cytoskeleton	-	IPR004000; IPR004001; IPR020902; G3DSA:3.30.420.40 (GENE3D), G3DSA:3.90.640.10 (GENE3D), SSF53067 (SUPERFAMILY)	-	-	-	-	-	0
gi|4038461|	TcSTI1 [Trypanosoma cruzi]	stress-induced protein sti1	F:protein binding	-	IPR001440; IPR006636; IPR011990; IPR013026; IPR019734; PTHR22904 (PANTHER), PTHR22904:SF160 (PANTHER), PF13414 (PFAM), SSF48452 (SUPERFAMILY)	-	-	-	-	-	0
gi|409262|	surface glycoprotein [Trypanosoma cruzi]	trans-	F:exo-alpha-sialidase activity; P:pathogenesis	EC:3.2.1.18	IPR008377; IPR008985; IPR011040; IPR013320; IPR021287; PF13385 (PFAM), PF13859 (PFAM), SignalP-NN(euk) (SIGNALP), tmhmm (TMHMM)	yes	yes	-	-	-	1
gi|409264|	surface glycoprotein [Trypanosoma cruzi]	trans-	F:exo-alpha-sialidase activity; P:pathogenesis	EC:3.2.1.18	IPR008377; IPR008985; IPR011040; IPR013320; IPR021287; PF13385 (PFAM), PF13859 (PFAM), SignalP-NN(euk) (SIGNALP), tmhmm (TMHMM)	yes	yes	-	-	-	1
gi|409266|	surface glycoprotein [Trypanosoma cruzi]	trans-	F:exo-alpha-sialidase activity; P:pathogenesis	EC:3.2.1.18	IPR008377; IPR008985; IPR011040; IPR013320; IPR021287; PF13385 (PFAM), PF13859 (PFAM), SignalP-NN(euk) (SIGNALP), tmhmm (TMHMM)	yes	yes	-	-	-	1
gi|4234959|	TolT3 [Trypanosoma cruzi]	surface protein	-		no IPS match	yes	yes	-	-	-	1
gi|432485|	trans-sialidase [Trypanosoma cruzi]	trans-sialidase	F:exo-alpha-sialidase activity; P:pathogenesis	EC:3.2.1.18	IPR008377; IPR008985; IPR011040; IPR013320; IPR026856; IPR026948; PF13385 (PFAM), PF13859 (PFAM)	-	-	-	yes	yes	0
gi|4388655|	peroxiredoxin [Trypanosoma cruzi]	tryparedoxin peroxidase	C:IkappaB kinase complex; P:response to lipopolysaccharide; P:hydrogen peroxide catabolic process; P:negative regulation of cysteine-type endopeptidase activity involved in apoptotic process; F:protein C-terminus binding; F:peroxiredoxin activity; F:protein kinase binding; P:negative regulation of kinase activity; F:cysteine-type endopeptidase inhibitor activity involved in apoptotic process; P:n…	EC:1.11.1.15; EC:1.11.1.7; EC:1.8.1.12	IPR000866; IPR012336; IPR019479; IPR024706; PTHR10681 (PANTHER), PTHR10681:SF45 (PANTHER), SignalP-NN(euk) (SIGNALP)	-	-	yes	-	-	0
gi|4539689|	calreticulin [Trypanosoma cruzi]	calreticulin	F:glucosidase activity; ; P:protein folding; F:transferase activity, transferring glycosyl groups; F:calcium ion binding; F:unfolded protein binding; C:integral to membrane; C:endoplasmic reticulum	-	IPR001580; IPR008985; IPR009169; IPR013320; IPR018124; PTHR11073:SF2 (PANTHER), SignalP-NN(euk) (SIGNALP), tmhmm (TMHMM)	-	yes	-	-	-	1
gi|461995|	RecName: Full=Elongation factor 1-gamma; Short=EF-1-gamma; AltName: Full=eEF-1B gamma	elongation factor-1 gamma	F:translation elongation factor activity; C:eukaryotic translation elongation factor 1 complex; P:translational elongation; F:protein binding	-	IPR001662; IPR004045; IPR004046; IPR010987; IPR012336; IPR017933; PTHR11260 (PANTHER)	-	-	yes	-	-	0
gi|46949035|	85 kDa surface glycoprotein [Trypanosoma cruzi]	trans-sialidase	F:exo-alpha-sialidase activity; P:pathogenesis	EC:3.2.1.18	IPR008377; IPR008985; IPR011040; IPR013320; PF13385 (PFAM), PF13859 (PFAM)	-	-	yes	yes	yes	0
gi|46949037|	85 kDa surface glycoprotein [Trypanosoma cruzi]	trans-sialidase	F:exo-alpha-sialidase activity; C:mitochondrion; P:pathogenesis	EC:3.2.1.18	IPR008377; IPR008985; IPR011040; IPR013320; PF13385 (PFAM), PF13859 (PFAM)	-	-	yes	yes	yes	0
gi|46949059|	85 kDa surface glycoprotein [Trypanosoma cruzi]	85 kda surface glycoprotein	F:exo-alpha-sialidase activity; C:mitochondrion; P:pathogenesis	EC:3.2.1.18	IPR008377; IPR008985; IPR011040; IPR013320; PF13385 (PFAM), PF13859 (PFAM)	-	-	-	yes	yes	0
gi|46949061|	85 kDa surface glycoprotein [Trypanosoma cruzi]	85 kda surface glycoprotein	F:exo-alpha-sialidase activity; P:pathogenesis	EC:3.2.1.18	IPR008377; IPR008985; IPR011040; IPR013320; PF13385 (PFAM), PF13859 (PFAM)	-	-	-	yes	yes	0
gi|47076074|	metallocarboxypeptidase [Trypanosoma cruzi]	metallo- clan ma family m32	P:proteolysis; F:metallocarboxypeptidase activity	EC:3.4.17.0	IPR001333; SSF55486 (SUPERFAMILY)	-	-	-	-	-	0
gi|47559179|	elongation factor 2 [Trypanosoma cruzi]	elongation factor 2	F:translation elongation factor activity; P:translational elongation; P:GTP catabolic process; F:GTPase activity; F:GTP binding	-	IPR000640; IPR000795; IPR004161; IPR005225; IPR005517; IPR009000; IPR009022; IPR014721; IPR020568; G3DSA:2.40.30.10 (GENE3D), G3DSA:3.30.70.870 (GENE3D), G3DSA:3.40.50.300 (GENE3D), G3DSA:3.90.1430.10 (GENE3D), PTHR23115 (PANTHER), PTHR23115:SF4 (PANTHER), SSF52540 (SUPERFAMILY)	-	-	-	-	-	0
gi|50659756|	heat shock protein 70 [Trypanosoma cruzi]	glucose-regulated protein	P:protein folding; P:response to stress; P:SRP-dependent cotranslational protein targeting to membrane; F:ATP binding; C:endoplasmic reticulum	-	IPR013126; IPR018181; G3DSA:1.20.1270.10 (GENE3D), G3DSA:2.60.34.10 (GENE3D), G3DSA:3.30.30.30 (GENE3D), G3DSA:3.30.420.40 (GENE3D), G3DSA:3.90.640.10 (GENE3D), PTHR19375 (PANTHER), SignalP-NN(euk) (SIGNALP), SSF100920 (SUPERFAMILY), SSF100934 (SUPERFAMILY), SSF53067 (SUPERFAMILY)	-	yes	-	-	-	0
gi|508813|	surface glycoprotein [Trypanosoma cruzi]	trans-sialidase	F:exo-alpha-sialidase activity; P:pathogenesis	EC:3.2.1.18	IPR008377; IPR008985; IPR013320; PF13385 (PFAM)	-	-	-	yes	yes	0
gi|508815|	surface glycoprotein [Trypanosoma cruzi]	trans-	F:exo-alpha-sialidase activity; P:pathogenesis	EC:3.2.1.18	IPR008377; IPR008985; IPR011040; IPR013320; PF13385 (PFAM)	-	-	yes	yes	yes	0
gi|531496|	Flagellum-Associated Protein [Trypanosoma cruzi]	trans-sialidase	F:exo-alpha-sialidase activity; P:pathogenesis	EC:3.2.1.18	IPR008377; IPR008985; IPR011040; IPR013320; IPR021287; PF13385 (PFAM), PF13859 (PFAM), PS51257 (PROFILE), SignalP-NN(euk) (SIGNALP), tmhmm (TMHMM)	yes	yes	-	-	-	1
gi|54288743|	putative aspartate aminotransferase [Trypanosoma cruzi]	aspartate transaminase	C:cytoplasm; F:pyridoxal phosphate binding; P:L-methionine salvage from methylthioadenosine; F:L-aspartate:2-oxoglutarate aminotransferase activity	EC:2.6.1.1	IPR000796; IPR004838; IPR004839; IPR015421; IPR015424; PTHR11879:SF0 (PANTHER), SignalP-NN(euk) (SIGNALP)	-	-	-	-	-	0
gi|54288745|	putative aspartate-ammonia ligase [Trypanosoma cruzi]	asparagine synthetase a	C:cytoplasm; F:aminoacyl-tRNA ligase activity; P:asparagine biosynthetic process; F:ATP binding; P:tRNA aminoacylation for protein translation; F:aspartate-ammonia ligase activity	EC:6.3.1.1	IPR004618; IPR006195; G3DSA:3.30.930.10 (GENE3D), PTHR30073 (PANTHER), PTHR30073:SF0 (PANTHER), SSF55681 (SUPERFAMILY)	-	-	yes	-	-	0
gi|544414|	RecName: Full=85 kDa surface antigen; Flags: Precursor	trans-	C:anchored to membrane; F:exo-alpha-sialidase activity; C:plasma membrane; P:pathogenesis	EC:3.2.1.18	IPR008377; IPR008985; IPR011040; IPR013320; IPR021287; PF13385 (PFAM), PF13859 (PFAM), SignalP-NN(euk) (SIGNALP), tmhmm (TMHMM)	yes	yes	-	-	-	1
gi|55741314|	cyclic nucleotide phosphodiesterase [Trypanosoma cruzi]	camp specific	F:metal ion binding; P:metabolic process; C:cytoplasm; P:signal transduction; F:3',5'-cyclic-nucleotide phosphodiesterase activity; P:cell proliferation; F:protein binding	EC:3.1.4.17	IPR002073; IPR003018; IPR003607; IPR023088; IPR023174; G3DSA:3.30.450.40 (GENE3D), PTHR11347 (PANTHER), PTHR11347:SF62 (PANTHER), SSF109604 (SUPERFAMILY), SSF55781 (SUPERFAMILY)	-	-	yes	-	-	0
gi|5762307|	microtubule-associated protein homolog [Trypanosoma cruzi]				no IPS match	-	-	yes	yes	yes	0
gi|57648429|	heavy chain clathrin [Trypanosoma cruzi]	clathrin heavy chain	C:clathrin coat of coated pit; P:transferrin transport; F:structural molecule activity; F:protein binding; C:clathrin coat of trans-Golgi network vesicle; P:epidermal growth factor receptor signaling pathway; P:intracellular protein transport; C:spindle; P:receptor internalization; P:mitosis; P:post-Golgi vesicle-mediated transport	-	IPR000547; IPR001473; IPR011990; IPR012331; IPR015348; IPR016024; IPR016025; IPR016341; PTHR10292 (PANTHER), PTHR10292:SF1 (PANTHER), PF13838 (PFAM)	-	-	-	-	-	0
gi|60729667|	single-stranded nucleic acid binding protein Tc38	mitochondrial rna binding protein	P:mRNA stabilization; F:RNA binding; C:mitochondrion	-	no IPS match	-	-	-	yes	yes	0
gi|6166121|	RecName: Full=Dihydrolipoyl dehydrogenase; AltName: Full=Dihydrolipoamide dehydrogenase	dihydrolipoamide dehydrogenase	C:cytoplasm; F:flavin adenine dinucleotide binding; F:disulfide oxidoreductase activity; P:cell redox homeostasis; P:glycolysis; F:dihydrolipoyl dehydrogenase activity; P:oxidation-reduction process	EC:1.8.1.4	IPR004099; IPR006258; IPR012999; IPR013027; IPR016156; IPR023753; PR00411 (PRINTS), G3DSA:3.50.50.60 (GENE3D), PTHR22912 (PANTHER), SSF51905 (SUPERFAMILY)	yes	-	-	-	-	0
gi|642915|	trans-sialidase [Trypanosoma cruzi]	trans-sialidase	F:exo-alpha-sialidase activity; P:pathogenesis	EC:3.2.1.18	IPR008377; IPR008985; IPR011040; IPR013320; IPR026856; IPR026948; PF13385 (PFAM), PF13859 (PFAM)	-	-	-	yes	yes	0
gi|68053474|	RecName: Full=Chagasin	inhibitor of cysteine peptidase	F:cysteine-type endopeptidase inhibitor activity; P:negative regulation of peptidase activity; C:cell surface; C:cytoplasmic membrane-bounded vesicle; C:flagellar pocket	-	IPR018990	-	-	-	yes	yes	0
gi|70863537|	alpha tubulin, putative	alpha tubulin	C:microtubule; P:protein polymerization; P:microtubule cytoskeleton organization; P:GTP catabolic process; P:microtubule-based movement; P:cellular component movement; F:GTPase activity; F:structural constituent of cytoskeleton; C:cytoplasm; F:GTP binding	-	IPR000217; IPR002452; IPR003008; IPR008280; IPR017975; IPR018316; IPR023123	-	-	yes	-	-	0
gi|70869897|	tryparedoxin peroxidase, putative	tryparedoxin peroxidase	F:trypanothione-disulfide reductase activity; P:cell redox homeostasis; F:peroxiredoxin activity; C:cytoplasm; F:peroxidase activity; P:oxidation-reduction process	EC:1.8.1.12; EC:1.11.1.15; EC:1.11.1.7	IPR000866; IPR012336; IPR019479; IPR024706; PTHR10681 (PANTHER), PTHR10681:SF48 (PANTHER)	-	-	yes	-	-	0
gi|70874566|	universal minicircle sequence binding protein (UMSBP)	universal minicircle sequence binding protein	F:zinc ion binding; F:nucleic acid binding	-	IPR001878; PTHR23002 (PANTHER)	-	-	yes	yes	yes	0
gi|70874603|	histone H2A, putative	histone h2a	C:nucleosome; F:DNA binding; P:nucleosome assembly; C:nucleus; F:protein heterodimerization activity	-	IPR002119; IPR007125; IPR009072; PTHR23430 (PANTHER)	-	-	-	yes	yes	0
gi|70877067|	nascent polypeptide associated complex subunit, putative	nascent polypeptide associated complex subunit-like copy 1	C:nascent polypeptide-associated complex; F:transcription coactivator activity; P:translation; P:'de novo' cotranslational protein folding	-	IPR002715; IPR016641; PTHR21713 (PANTHER), PTHR21713:SF0 (PANTHER)	-	-	yes	-	yes	0
gi|70878274|	hypoxanthine-guanine phosphoribosyltransferase, putative	hypoxanthine-guanine phosphoribosyltransferase	P:purine ribonucleoside salvage; C:cytoplasm; F:guanine phosphoribosyltransferase activity; F:hypoxanthine phosphoribosyltransferase activity	EC:2.4.2.8	IPR000836; IPR005904; G3DSA:3.40.50.2020 (GENE3D), PTHR22573 (PANTHER), PTHR22573:SF9 (PANTHER), SSF53271 (SUPERFAMILY)	-	-	yes	-	-	0
gi|70880872|	UDP-galactose 4-epimerase, putative [Trypanosoma cruzi]	udp-glucose 4-epimerase	F:coenzyme binding; F:UDP-glucose 4-epimerase activity; P:galactose metabolic process; F:nucleotide binding	EC:5.1.3.2	IPR001509; IPR005886; IPR016040; IPR025308; G3DSA:3.90.25.10 (GENE3D), PTHR10366 (PANTHER), SSF51735 (SUPERFAMILY)	-	-	yes	-	-	0
gi|70882745|	RNA-binding protein, putative	rna-binding protein	F:nucleic acid binding; C:nuclear speck; F:zinc ion binding; F:nucleotide binding; P:RNA processing	-	IPR000504; IPR001878; IPR012677; PTHR24012 (PANTHER), PF14259 (PFAM), SSF54928 (SUPERFAMILY)	-	-	-	-	-	0
gi|70884392|	lysosomal alpha-mannosidase precursor, putative	lysosomal alpha-mannosidase	F:alpha-mannosidase activity; F:carbohydrate binding; C:lysosome; P:mannose metabolic process; C:cell wall; F:zinc ion binding	EC:3.2.1.24	IPR000602; IPR011013; IPR011330; IPR011682; IPR015341; G3DSA:1.20.1270.50 (GENE3D), G3DSA:2.60.40.1360 (GENE3D), G3DSA:2.70.98.30 (GENE3D), PTHR11607 (PANTHER), PTHR11607:SF3 (PANTHER), SignalP-NN(euk) (SIGNALP), tmhmm (TMHMM), SSF88688 (SUPERFAMILY)	-	yes	-	-	-	1
gi|70886658|	60S ribosomal protein L7a, putative	60s ribosomal protein l7a	C:ribosome; F:structural constituent of ribosome; P:translation	-	IPR001921; IPR004038; IPR018492; G3DSA:3.30.1330.30 (GENE3D), PTHR23105 (PANTHER), SSF55315 (SUPERFAMILY)	-	-	-	-	yes	0
gi|70887329|	alanine aminotransferase, putative [Trypanosoma cruzi]	alanine aminotransferase	F:pyridoxal phosphate binding; P:1-aminocyclopropane-1-carboxylate biosynthetic process; F:L-alanine:2-oxoglutarate aminotransferase activity; F:1-aminocyclopropane-1-carboxylate synthase activity	EC:2.6.1.2; EC:4.4.1.14	IPR004839; IPR015421; IPR015422; IPR015424; PTHR11751 (PANTHER), PTHR11751:SF29 (PANTHER), SignalP-NN(euk) (SIGNALP)	-	-	-	-	-	0
gi|70887360|	glucose-6-phosphate isomerase, glycosomal, putative [Trypanosoma cruzi]	glucose-6-phosphate isomerase	C:glycosome; P:gluconeogenesis; F:glucose-6-phosphate isomerase activity; P:glycolysis	EC:5.3.1.9	IPR001672; IPR018189; IPR023096; G3DSA:3.40.50.10490 (GENE3D), PTHR11469:SF0 (PANTHER), tmhmm (TMHMM), SSF53697 (SUPERFAMILY)	-	-	-	-	-	0
gi|77167273|	Tc24 protein [Trypanosoma cruzi]	flagellar calcium-binding	C:cilium; C:mitochondrion; F:calcium ion binding; C:flagellum	-	IPR002048; IPR003299; IPR011992; IPR018247; IPR018249; PTHR10891 (PANTHER), PF13405 (PFAM), PF13499 (PFAM), SSF47473 (SUPERFAMILY)	-	-	-	-	-	0
gi|840708|	trans-sialidase [Trypanosoma cruzi]	trans-sialidase	C:anchored to membrane; P:metabolic process; F:exo-alpha-sialidase activity; C:plasma membrane; P:pathogenesis	EC:3.2.1.18	IPR008377; IPR008985; IPR011040; IPR013320; IPR026856; IPR026948; PF13385 (PFAM), PF13859 (PFAM), SignalP-NN(euk) (SIGNALP), tmhmm (TMHMM)	yes	yes	-	-	-	2
gi|840710|	trans-sialidase homolog [Trypanosoma cruzi]	trans-sialidase	F:exo-alpha-sialidase activity; P:pathogenesis	EC:3.2.1.18	IPR008377; IPR008985; IPR011040; IPR013320; IPR026856; IPR026948; PF13385 (PFAM), PF13859 (PFAM), SignalP-NN(euk) (SIGNALP)	-	yes	-	-	-	0
gi|89888596|	antigenic lectin-2 [Trypanosoma cruzi]	lectin	C:integral to membrane; F:mannose binding; P:protein secretion	-	IPR005052; IPR008985; IPR013320; PTHR12223:SF8 (PANTHER), SignalP-NN(euk) (SIGNALP), tmhmm (TMHMM)	-	yes	-	-	-	1
gi|986995|	ORF repeat unit; putative [Trypanosoma cruzi]	microtubule-associated protein	F:microtubule binding	-	no IPS match	-	-	-	yes	yes	0
