# Supplementary material for: Insight into the Exoproteome of the Tissue-Derived Trypomastigote form of Trypanosoma cruzi
Source: Front Chem. 2016 Nov 7;4:42. doi: 10.3389/fchem.2016.00042 (PMC5097913; doi:10.3389/fchem.2016.00042)
Supplement: Supplementary file 3 [file Table3.XLSX]

## Sheet: Glycopeptides
Confidence Level	Sequence	PSM Ambiguity	# Proteins	# Protein Groups	Protein Group Accessions	Modifications	Activation Type	ΔScore	ΔCn	Rank	Search Engine Rank	q-Value	PEP	IonScore	Exp Value	# Missed Cleavages	Isolation Interference [%]	Ion Inject Time [ms]	Charge	ΔM [ppm]	RT [min]	First Scan	Last Scan	MS Order	Ions Matched
High	STSGVPYDFWEDnSTNR	Unambiguous	1	1	11161	N13(Deami)	HCD	1	0	1	1	0.003351	0.124409	43.49	6.49184e-05	0	14.876	300	2	0.486477	84.7574	10742	10742	MS2	6/164
High	cmnATVTK	Unambiguous	4	1	409262	C1(Carbamidomethyl); M2(Oxidation); N3(Deami)	HCD	1	0	1	1	0	0.00813868	27.06	0.00324701	0	0	300	2	-1.49273	5.38445	660	660	MS2	6/70
High	DDWQAHTVLESAnNSNHR	Unambiguous	1	1	409264	N13(Deami)	HCD	1	0	1	1	0	1.6748e-07	98.92	4.35992e-10	0	18.6644	300	3	-0.0868465	55.7727	7204	7204	MS2	12/192
High	VLAGSESSAEnVTDELSPR	Unambiguous	1	1	2981059	N11(Deami)	HCD	1	0	1	1	0	2.44985e-20	153.9	2.91277e-15	0	3.1811	241	2	0.591546	69.2401	8859	8859	MS2	14/184
High	SLLnESTIAAHEGK	Unambiguous	12	1	46949061	N4(Deami)	HCD	1	0	1	1	0	6.31437e-10	58.64	9.5741e-06	0	10.3761	300	3	-0.908497	58.5978	7550	7550	MS2	9/146
High	VnESTWK	Unambiguous	13	1	46949061	N2(Deami)	HCD	1	0	1	1	0.003351	0.0302964	40.41	0.000482254	0	4.77603	284	2	-1.87135	34.7323	4443	4443	MS2	6/62
High	NVFLYnRPLNSTEmTAIK	Unambiguous	1	1	129279126	N6(Deami); M14(Oxidation)	HCD	1	0	1	2	0.003351	0.0681513	17.05	0.186394	0	21.021	300	2	1.77169	72.9611	9313	9313	MS2	5/178
High	GLVGLLSnTSTK	Unambiguous	2	1	151558856	N8(Deami)	HCD	1	0	1	1	0	2.30585e-07	60.64	5.22102e-06	0	10.1266	300	2	-0.0857044	74.5553	9510	9510	MS2	7/104
High	nATGVGcR	Unambiguous	2	1	152212387	N1(Deami); C7(Carbamidomethyl)	HCD	1	0	1	1	0	0.000172095	49.21	4.97792e-05	0	10.4742	300	2	-1.01455	12.657	1540	1540	MS2	5/70
High	IYVLVGSYnSSR	Unambiguous	15	1	193299649	N9(Deami)	HCD	1	0	1	1	0	0.000123313	73.07	3.89607e-07	0	11.7139	300	2	0.0210924	71.6878	9157	9157	MS2	10/102
High	LYVLVGSYnSSR	Unambiguous	15	1	193299649	N9(Deami)	HCD	1	0	1	2	0	0.000123313	73.07	3.89607e-07	0	11.7139	300	2	0.0210924	71.6878	9157	9157	MS2	10/102
High	cVnASTANAER	Unambiguous	18	1	193299649	C1(Carbamidomethyl); N3(Deami)	HCD	0	0	1	1	0	0.0018586	65.27	1.21838e-06	0	0	241	2	-2.59827	21.7402	2693	2693	MS2	8/106
High	YnTSLFNSHR	Unambiguous	2	1	322813438	N2(Deami)	HCD	1	0	1	1	0	2.00087e-06	64.01	2.22427e-06	0	2.35296	300	2	-0.142354	52.4791	6788	6788	MS2	9/98
High	HIEnTSQHIR	Unambiguous	1	1	322813906	N4(Deami)	HCD	1	0	1	1	0	2.49326e-10	72.57	4.5098e-07	0	13.1237	185	3	-1.82057	16.5381	2027	2027	MS2	8/90
High	WRDEYLGVnATVK	Unambiguous	2	1	322814678	N9(Deami)	HCD	1	0	1	1	0	0.000203776	53.21	3.70085e-05	1	15.4949	300	2	0.991492	64.3074	8258	8258	MS2	9/134
High	TWRDEYLGVnATVK	Unambiguous	2	1	322814755	N10(Deami)	HCD	1	0	1	1	0	6.59434e-05	46.65	0.000195726	1	18.1749	300	3	-0.265929	67.4623	8644	8644	MS2	10/148
High	WnETHVVKPEPK	Unambiguous	3	1	322814928	N2(Deami)	HCD	1	0	1	1	0	0.00353008	23.63	0.0359814	0	0	300	3	-1.42646	38.7457	4975	4975	MS2	6/122
High	mnDTSSTVLFGLSYTHEK	Unambiguous	4	1	322815049	M1(Oxidation); N2(Deami)	HCD	1	0	1	1	0	1.23859e-05	50.66	3.99441e-05	0	21.5546	300	3	-0.448749	78.4266	9976	9976	MS2	7/196
High	LELLPTSnNTR	Unambiguous	1	1	322816699	N8(Deami)	HCD	1	0	1	1	0.003351	0.093136	44.95	0.000255912	0	14.9663	300	2	-0.244349	64.2092	8246	8246	MS2	5/102
High	NVFLYNRPLnSTEINALK	Unambiguous	1	1	322819688	N10(Deami)	HCD	1	0	1	1	0	0.0009965	22.08	0.0405734	0	5.60035	300	2	-0.508847	83.135	10545	10545	MS2	8/174
High	IQTnATK	Unambiguous	1	1	322820850	N4(Deami)	HCD	1	0	1	1	0.003351	0.0574815	33.5	0.00457851	0	18.7151	300	2	-1.62991	7.04023	863	863	MS2	5/64
High	SnGTLVSLQEYTDR	Unambiguous	1	1	322821621	N2(Deami)	HCD	1	0	1	1	0	0.000884712	47.38	0.000120655	0	36.8626	300	2	0.308963	74.1846	9465	9465	MS2	5/152
High	FGnDTSPVAR	Unambiguous	6	1	322823994	N3(Deami)	HCD	1	0	1	1	0	0.000297738	77.7	1.00196e-07	0	12.5161	259	2	-1.24946	39.6404	5090	5090	MS2	8/90
High	YLGAEAWEPcPEGGHITPnATFYK	Unambiguous	1	1	322824377	C10(Carbamidomethyl); N19(Deami)	HCD	1	0	1	1	0	1.0862e-09	59.93	6.24993e-06	0	9.22905	300	3	2.0792	84.947	10765	10765	MS2	8/226
High	mnDTSSTVLFGLSYTHDK	Unambiguous	3	1	322828563	M1(Oxidation); N2(Deami)	HCD	1	0	1	1	0	1.62107e-10	66.74	1.06977e-06	0	10.4575	293	3	1.18172	78.5416	9990	9990	MS2	13/196
High	cnATEDLAGK	Unambiguous	1	1	322829207	C1(Carbamidomethyl); N2(Deami)	HCD	1	0	1	1	0	0.00524201	20.36	0.0197897	0	17.6645	300	2	-0.534362	32.9669	4210	4210	MS2	7/92
High	GncSVPIPTAGLVGHLADR	Unambiguous	1	1	323099908	N2(Deami); C3(Carbamidomethyl)	HCD	1	0	1	1	0	0.00203221	32.47	0.00532265	0	23.3089	300	2	-0.306079	81.4107	10338	10338	MS2	5/206

## Sheet: Phosphopeptides
Confidence Level	Sequence	PSM Ambiguity	# Proteins	# Protein Groups	Protein Group Accessions	Modifications	Activation Type	ΔScore	ΔCn	Rank	Search Engine Rank	pRS Probability	pRS Site Probabilities	q-Value	pRS Score	PEP	IonScore	Exp Value	# Missed Cleavages	Isolation Interference [%]	Ion Inject Time [ms]	Charge	m/z [Da]	MH+ [Da]	ΔM [ppm]	RT [min]	First Scan	Last Scan	MS Order	Ions Matched	Spectrum File
High	QGLsPEK	Unambiguous	2	1	531496	S4(Phosp)	HCD	1	0	1	1	1	S(4): 100.0	0	70.902	0.359085	49.05	4.72916e-05	0	13.5004	252	2	419.689	838.371	0.644206	53.2214	5756	5756	MS2	6/64	Obvb01447.raw
High	sAEPEPAEPK	Unambiguous	1	1	22209012	S1(Phosp)	HCD	1	0	1	1	1	S(1): 100.0	0	158.875	0.219635	45.23	0.000271424	0	4.06389	300	2	567.74	1134.47	1.3643	60.5074	6684	6684	MS2	7/86	Obvb01447.raw
High	LDEFtPR	Unambiguous	4	1	77167273	T5(Phosp)	HCD	1	0	1	1	1	T(5): 100.0	0	52.3501	0.283069	66.48	1.46189e-06	0	14.8876	300	2	479.207	957.406	-1.6145	88.0808	10392	10392	MS2	6/54	Obvb01447.raw
High	QDLsPEK	Unambiguous	3	1	151558840	S4(Phosp)	HCD	1	0	1	1	1	S(4): 100.0	0.009218	69.3312	0.492091	24.75	0.0120588	0	37.2244	300	2	448.692	896.376	-0.40416	52.1986	5628	5628	MS2	5/68	Obvb01447.raw
High	RHHQsFGR	Unambiguous	2	1	152212387	S5(Phosp)	HCD	1	0	1	1	1	S(5): 100.0	0.006569	119.669	0.467266	31.77	0.00525566	1	20.5841	300	2	552.747	1104.49	1.37743	4.64459	492	492	MS2	10/70	Obvb01447.raw
High	sPEHTDEGGSYPR	Unambiguous	2	1	308517184	S1(Phosp)	HCD	1	0	1	1	0.99998	S(1): 100.0; T(5): 0.0; S(10): 0.0; Y(11): 0.0	0	104.182	0.397905	45.72	0.000190221	0	15.3009	300	2	756.295	1511.58	2.17334	60.2584	6651	6651	MS2	7/114	Obvb01447.raw
High	NSEAPVVQAAsK	Unambiguous	2	1	322813966	S11(Phosp)	HCD	1	0	1	1	0.999983	S(2): 0.0; S(11): 100.0	0	58.7076	0.399051	58.12	1.68045e-05	0	12.2675	300	2	640.798	1280.59	0.875197	67.6529	7618	7618	MS2	8/128	Obvb01447.raw
High	SFGVVRsPK	Unambiguous	1	1	322815834	S7(Phosp)	HCD	1	0	1	1	0.999916	S(1): 0.0; S(7): 100.0	0	102.818	0.366122	38.65	0.000948385	1	18.5507	300	2	528.766	1056.52	0.720695	75.8896	8716	8716	MS2	7/82	Obvb01447.raw
High	SQsPILR	Unambiguous	2	1	322816486	S3(Phosp)	HCD	1	0	1	1	0.5	S(1): 50.0; S(3): 50.0	0.009218	89.9201	0.475542	52.76	3.28391e-05	0	3.167	300	2	440.719	880.43	1.08337	68.3428	7710	7710	MS2	5/62	Obvb01447.raw
High	TGNAsPTGVAK	Unambiguous	1	1	322817874	S5(Phosp)	HCD	1	0	1	1	0.999942	T(1): 0.0; S(5): 100.0; T(7): 0.0	0	134.61	0.323145	50.68	8.37965e-05	0	3.01144	300	2	541.748	1082.49	0.909783	50.2059	5381	5381	MS2	7/108	Obvb01447.raw
High	ERQEQQENsDNEDVIK	Unambiguous	1	1	322818019	S9(Phosp)	HCD	1	0	1	1	1	S(9): 100.0	0	203.604	0.153148	72.85	1.08689e-06	1	29.5075	300	2	1020.93	2040.86	2.1892	66.5615	7481	7481	MS2	10/172	Obvb01447.raw
High	GLEEVREAEsQEGK	Unambiguous	1	1	322818207	S10(Phosp)	HCD	1	0	1	1	1	S(10): 100.0	0	167.702	0.121565	55.09	4.83197e-05	1	31.6023	300	2	820.863	1640.72	0.926915	82.8765	9639	9639	MS2	10/138	Obvb01447.raw
High	GVNsDDFGSDGK	Unambiguous	1	1	322818341	S4(Phosp)	HCD	1	0	1	1	1	S(4): 100.0; S(9): 0.0	0	126.592	0.242648	59.36	5.56213e-06	0	0	296	2	639.238	1277.47	0.442515	72.5053	8255	8255	MS2	8/118	Obvb01447.raw
High	RIAsTVQSR	Unambiguous	1	1	322818659	S4(Phosp)	HCD	1	0	1	1	0.992414	S(4): 99.2; T(5): 0.8; S(8): 0.0	0	119.012	0.174824	43.57	0.000419762	1	40.1801	300	2	549.277	1097.55	0.19506	56.6114	6191	6191	MS2	8/88	Obvb01447.raw
High	RTsIENTGALR	Unambiguous	1	1	322818688	S3(Phosp)	HCD	1	0	1	1	0.990892	T(2): 0.9; S(3): 99.1; T(7): 0.0	0	115.06	0.240632	65.04	4.73126e-06	1	6.06615	300	2	649.317	1297.63	0.252825	73.1002	8339	8339	MS2	7/110	Obvb01447.raw
High	RVDsNVEK	Unambiguous	1	1	322819380	S4(Phosp)	HCD	1	0	1	1	1	S(4): 100.0	0	67.1648	0.386227	37.48	0.00207233	1	3.36297	300	2	513.735	1026.46	0.221431	38.0208	3972	3972	MS2	6/78	Obvb01447.raw
High	sIDELsADLHDK	Unambiguous	1	1	322820249	S1(Phosp); S6(Phosp)	HCD	1	0	1	1	1	S(1): 100.0; S(6): 100.0	0	64.8017	0.411	42.33	0.000511691	0	0	300	2	751.795	1502.58	1.46303	113.302	13753	13753	MS2	7/108	Obvb01447.raw
High	RVIAPPEDAGcEStPTK	Unambiguous	1	1	322820393	C11(Carbamidomethyl); T14(Phosp)	HCD	1	0	1	1	0.499997	S(13): 50.0; T(14): 50.0; T(16): 0.0	0	148.699	0.311272	47.25	0.000393683	1	32.7111	300	2	954.437	1907.87	5.51031	79.6222	9209	9209	MS2	8/178	Obvb01447.raw
High	RVIAPPEDAGcEsTPTK	Unambiguous	1	1	322820393	C11(Carbamidomethyl); S13(Phosp)	HCD	1	0	1	2	0.499997	S(13): 50.0; T(14): 50.0; T(16): 0.0	0	148.699	0.311272	47.25	0.000393683	1	32.7111	300	2	954.437	1907.87	5.51031	79.6222	9209	9209	MS2	8/178	Obvb01447.raw
High	IGNNtAPARLE	Unambiguous	2	1	322821474	T5(Phosp)	HCD	1	0	1	1	1	T(5): 100.0	0	110.783	0.298363	50.86	9.31099e-05	1	20.5074	300	2	618.293	1235.58	1.28291	81.5531	9462	9462	MS2	6/104	Obvb01447.raw
High	LLRtGGGGsGEQPR	Unambiguous	2	1	322821474	T4(Phosp); S9(Phosp)	HCD	1	0	1	1	1	T(4): 100.0; S(9): 100.0	0	77.0503	0.394333	40.93	0.0012835	1	27.4413	300	2	772.836	1544.67	2.06735	65.2592	7318	7318	MS2	7/140	Obvb01447.raw
High	RLsISAQQR	Unambiguous	1	1	322821560	S3(Phosp)	HCD	1	0	1	1	0.99995	S(3): 100.0; S(5): 0.0	0.006569	60.1935	0.468985	34.11	0.00405617	1	9.4439	300	2	569.791	1138.57	0.885176	70.7947	8025	8025	MS2	8/84	Obvb01447.raw
High	EAEDAVAsNQNADEGsQLNSAQAK	Unambiguous	1	1	322822155	S8(Phosp); S16(Phosp)	HCD	1	0	1	1	0.999938	S(8): 100.0; S(16): 100.0; S(20): 0.0	0.009218	55.5138	0.475491	18.86	0.196326	0	25.974	298	3	869.681	2607.03	1.55897	84.9049	9912	9912	MS2	5/252	Obvb01447.raw
High	NSGsLSGVVDR	Unambiguous	1	1	322822467	S4(Phosp)	HCD	1	0	1	1	0.999954	S(2): 0.0; S(4): 100.0; S(6): 0.0	0	187.721	0.0610192	82.1	7.49163e-08	0	0	182	2	585.761	1170.51	-0.772776	87.3802	10286	10286	MS2	10/116	Obvb01447.raw
High	RASRAPFsFPIGETPTDDADVR	Unambiguous	1	1	322822573	S8(Phosp)	HCD	1	0	1	1	0.5	S(3): 50.0; S(8): 50.0; T(14): 0.0; T(16): 0.0	0	130.307	0.177995	43.04	0.00128121	2	8.92227	300	3	829.056	2485.15	0.851438	134.953	16452	16452	MS2	17/244	Obvb01447.raw
High	RAsRAPFSFPIGETPTDDADVR	Unambiguous	1	1	322822573	S3(Phosp)	HCD	1	0	1	2	0.5	S(3): 50.0; S(8): 50.0; T(14): 0.0; T(16): 0.0	0	130.307	0.177995	43.04	0.00128121	2	8.92227	300	3	829.056	2485.15	0.851438	134.953	16452	16452	MS2	17/244	Obvb01447.raw
High	RHsIEHFSYSQPSTQLSEEK	Unambiguous	1	1	322822573	S3(Phosp)	HCD	1	0	1	1	0.983895	S(3): 98.4; S(8): 0.8; Y(9): 0.8; S(10): 0.0; S(13): 0.0; T(14): 0.0; S(17): 0.0	0	137.572	0.219141	39.07	0.00327662	1	3.40666	242	3	824.039	2470.1	-0.804292	97.1848	11657	11657	MS2	7/222	Obvb01447.raw
High	ELsEPAEDAEK	Unambiguous	1	1	322822925	S3(Phosp)	HCD	1	0	1	1	1	S(3): 100.0	0	127.896	0.386441	30.8	0.00657093	0	5.91627	300	2	649.264	1297.52	0.170086	75.8734	8714	8714	MS2	7/98	Obvb01447.raw
High	LEDFADDsEGETDDENYR	Unambiguous	1	1	322822962	S8(Phosp)	HCD	1	0	1	1	0.999986	S(8): 100.0; T(12): 0.0; Y(17): 0.0	0	185.793	0.0872293	67.83	1.32677e-06	0	36.1652	300	2	1100.4	2199.79	1.73883	109.32	13257	13257	MS2	9/166	Obvb01447.raw
High	HVQtPPDNVTGSK	Unambiguous	1	1	322823447	T4(Phosp)	HCD	1	0	1	1	0.999999	T(4): 100.0; T(10): 0.0; S(12): 0.0	0	123.488	0.312362	31.57	0.00877749	0	9.45955	300	2	730.332	1459.66	-0.24394	64.6578	7237	7237	MS2	6/132	Obvb01447.raw
High	KQsVIDVGQR	Unambiguous	1	1	322824604	S3(Phosp)	HCD	1	0	1	1	1	S(3): 100.0	0	187.301	0.174597	70.03	2.09051e-06	1	13.7553	300	2	605.303	1209.6	0.21852	71.4173	8112	8112	MS2	8/96	Obvb01447.raw
High	SVsDEGEPVIGSR	Unambiguous	1	1	322824605	S3(Phosp)	HCD	1	0	1	1	0.994707	S(1): 0.5; S(3): 99.5; S(12): 0.0	0	149.654	0.263472	51.02	9.33001e-05	0	26.0005	300	2	706.309	1411.61	0.607259	90.8499	10769	10769	MS2	7/118	Obvb01447.raw
High	TGTEVHPPPPQEHHsPAVAAEK	Unambiguous	1	1	322825264	S15(Phosp)	HCD	1	0	1	1	1	T(1): 0.0; T(3): 0.0; S(15): 100.0	0	180.944	0.100803	42.04	0.00169109	0	1.96016	46	3	799.374	2396.11	1.51176	67.5735	7607	7607	MS2	13/230	Obvb01447.raw
High	RAsGAQTQDVEEGR	Unambiguous	1	1	322825412	S3(Phosp)	HCD	1	0	1	1	0.999976	S(3): 100.0; T(7): 0.0	0	223.597	0.0807546	81.96	9.58377e-08	1	15.7973	175	2	792.346	1583.68	1.80162	54.3905	5902	5902	MS2	8/148	Obvb01447.raw
High	tQLHSIAsLDYGDGR	Unambiguous	1	1	322826188	N-Term(Acetyl); S8(Phosp)	HCD	1	0	1	1	0.988265	T(1): 0.0; S(5): 0.6; S(8): 98.8; Y(11): 0.6	0	146.939	0.137257	59.16	1.77155e-05	0	22.0516	300	2	877.892	1754.78	1.25583	136.663	16662	16662	MS2	9/162	Obvb01447.raw
High	APsVDGHLK	Unambiguous	1	1	322826188	S3(Phosp)	HCD	1	0	1	1	1	S(3): 100.0	0	123.845	0.403165	33.27	0.00362653	0	10.7317	300	2	502.235	1003.46	1.44058	65.6135	7361	7361	MS2	7/68	Obvb01447.raw
High	NYmNsPTQPPVDAAR	Unambiguous	1	1	322828093	M3(Oxidation); S5(Phosp)	HCD	1	0	1	1	0.999927	Y(2): 0.0; S(5): 100.0; T(7): 0.0	0	165.978	0.321335	71.11	9.48716e-07	0	33.4657	300	2	878.872	1756.74	0.0890022	84.4093	9845	9845	MS2	8/154	Obvb01447.raw
High	AsPPVTVSEIGETSPTR	Unambiguous	1	1	322828411	S2(Phosp)	HCD	1	0	1	1	1	S(2): 100.0; T(6): 0.0; S(8): 0.0; T(13): 0.0; S(14): 0.0; T(16): 0.0	0	141.545	0.170911	60.05	1.64594e-05	0	7.08702	199	2	904.428	1807.85	0.960474	110.355	13387	13387	MS2	8/156	Obvb01447.raw
High	TNsLLDER	Unambiguous	2	1	322828528	S3(Phosp)	HCD	1	0	1	1	0.994867	T(1): 0.5; S(3): 99.5	0	129.04	0.419655	51.9	7.42502e-05	0	0	300	2	514.227	1027.45	1.28932	85.3717	9983	9983	MS2	6/80	Obvb01447.raw
High	EGsDVPLTGTSGnGGSAPAR	Unambiguous	1	1	322829372	S3(Phosp); N13(Deami)	HCD	1	0	1	1	0.999969	S(3): 100.0; T(8): 0.0; T(10): 0.0; S(11): 0.0; S(16): 0.0	0	136.011	0.287631	64.72	5.61583e-06	0	17.5639	300	2	955.91	1910.81	0.284586	88.9323	10510	10510	MS2	11/196	Obvb01447.raw
High	HtPELHDLSK	Unambiguous	1	1	322829372	T2(Phosp)	HCD	1	0	1	1	1	T(2): 100.0; S(9): 0.0	0	122.004	0.21933	30.6	0.0117145	0	15.2781	300	2	628.788	1256.57	0.52868	68.3075	7705	7705	MS2	6/86	Obvb01447.raw
High	PIsPAEAFEER	Unambiguous	1	1	322829681	S3(Phosp)	HCD	1	0	1	1	1	S(3): 100.0	0	183.522	0.0599718	82.53	6.11525e-08	0	0	300	2	663.292	1325.58	-0.148059	119.381	14520	14520	MS2	10/94	Obvb01447.raw
High	ELGEAEAGLAsEHK	Unambiguous	1	1	322829788	S11(Phosp)	HCD	1	0	1	1	1	S(11): 100.0	0	44.6237	0.216496	57.66	2.31384e-05	0	11.4051	163	2	760.836	1520.66	0.540282	83.7874	9759	9759	MS2	8/126	Obvb01447.raw
High	QPWFPAGStGNEDHIPLEK	Unambiguous	1	1	322830189	T9(Phosp)	HCD	1	0	1	1	0.5	S(8): 50.0; T(9): 50.0	0	70.5425	0.349095	23.12	0.114325	0	5.24171	300	3	735.001	2202.99	1.22749	141.008	17199	17199	MS2	10/200	Obvb01447.raw
High	QPWFPAGsTGNEDHIPLEK	Unambiguous	1	1	322830189	S8(Phosp)	HCD	1	0	1	2	0.5	S(8): 50.0; T(9): 50.0	0	70.5425	0.349095	23.12	0.114325	0	5.24171	300	3	735.001	2202.99	1.22749	141.008	17199	17199	MS2	10/200	Obvb01447.raw
High	DAASsDAGDDVTPAK	Unambiguous	1	1	322830215	S5(Phosp)	HCD	1	0	1	1	0.499992	S(4): 50.0; S(5): 50.0; T(12): 0.0	0.003354	99.1033	0.454845	35.14	0.00263329	0	0	300	2	750.3	1499.59	1.9997	65.7431	7377	7377	MS2	6/134	Obvb01447.raw
High	DAAsSDAGDDVTPAK	Unambiguous	1	1	322830215	S4(Phosp)	HCD	1	0	1	2	0.499992	S(4): 50.0; S(5): 50.0; T(12): 0.0	0.003354	99.1033	0.454845	35.14	0.00263329	0	0	300	2	750.3	1499.59	1.9997	65.7431	7377	7377	MS2	6/134	Obvb01447.raw
High	RYEDRNEsTVGK	Unambiguous	6	1	340366471	S8(Phosp)	HCD	1	0	1	1	0.499979	Y(2): 0.0; S(8): 50.0; T(9): 50.0	0.003354	56.8608	0.46033	40.64	0.0013031	2	17.7091	300	2	767.338	1533.67	-0.253894	47.4241	5050	5050	MS2	10/122	Obvb01447.raw
